# Supplementary material for: Elucidating the Landscape of Aberrant DNA Methylation in Hepatocellular Carcinoma
Source: PLoS One. 2013 Feb 20;8(2):e55761. doi: 10.1371/journal.pone.0055761 (PMC3577824; doi:10.1371/journal.pone.0055761)
Supplement: Table S1 — Potential 10,315 DM loci in HCC. (XLS) [file pone.0055761.s004.xls]

## Sheet: Supporting Table1
TargetID	Delta Beta	GENOME_BUILD	CHR	MAPINFO	UCSC_REFGENE_NAME	UCSC_REFGENE_ACCESSION	RELATION_TO_UCSC_CPG_ISLAND
cg00002646	-0.332232	GRCh37/hg19	1	153515502	S100A5	NM_002962
cg00003529	-0.318887	GRCh37/hg20	3	149510115	C3orf16	NM_001144960
cg00004192	-0.259004	GRCh37/hg21	22	21398553	P2RX6P	NR_002829	N_Shore
cg00005215	-0.470185	GRCh37/hg22	18	61223377	SERPINB12	NM_080474
cg00006397	-0.264795	GRCh37/hg23	1	160336699	NHLH1	NM_005598	N_Shelf
cg00007239	-0.416234	GRCh37/hg24	4	165877045	C4orf39;TRIM61	NM_153027;NM_001012414	N_Shore
cg00013196	-0.491261	GRCh37/hg25	8	88885254	DCAF4L2	NM_152418	N_Shore
cg00014754	-0.187263	GRCh37/hg26	8	143761811	PSCA	NM_005672
cg00015343	-0.332906	GRCh37/hg27	11	44786266	TSPAN18	NM_130783
cg00016127	-0.396178	GRCh37/hg28	11	56310671	OR8U8;OR5M11	NM_001013356;NM_001005245
cg00018896	-0.3078	GRCh37/hg29	13	25671476	PABPC3	NM_030979	S_Shore
cg00019838	-0.376262	GRCh37/hg30	16	6571083	A2BP1;A2BP1	NM_001142333;NM_018723
cg00026290	-0.259447	GRCh37/hg31	4	10686554	CLNK	NM_052964
cg00027120	-0.400955	GRCh37/hg32	7	142880832	TAS2R39	NM_176881
cg00028336	0.242946	GRCh37/hg33	4	186741788	SORBS2	NM_021069
cg00030807	-0.3714	GRCh37/hg34	8	1786072	ARHGEF10	NM_014629
cg00032205	0.228039	GRCh37/hg35	8	98290372	TSPYL5	NM_033512	Island
cg00038233	-0.336778	GRCh37/hg36	11	123899065	OR10G8	NM_001004464
cg00038584	-0.353172	GRCh37/hg37	19	17933300	INSL3	NM_005543	S_Shore
cg00038857	-0.272119	GRCh37/hg38	17	32645753	CCL8	NM_005623
cg00040862	-0.350238	GRCh37/hg39	2	1416889	TPO;TPO;TPO;TPO	NM_175721;NM_175719;NM_000547;NM_175722
cg00041368	-0.35302	GRCh37/hg40	18	3879131	DLGAP1	NM_004746	N_Shore
cg00041575	-0.336041	GRCh37/hg41	11	2322741	C11orf21;TSPAN32;C11orf21	NR_024621;NM_139022;NM_001142946
cg00043790	-0.310177	GRCh37/hg42	1	6093972	KCNAB2;KCNAB2	NM_003636;NM_172130
cg00044729	-0.330558	GRCh37/hg43	22	40290976	ENTHD1	NM_152512
cg00045227	-0.22825	GRCh37/hg44	11	56467944	OR8U8;OR9G9;OR9G1	NM_001013356;NM_001013358;NM_001005213
cg00047185	-0.315939	GRCh37/hg45	19	54196849	MIR526B	NR_030190
cg00048697	-0.251373	GRCh37/hg46	4	56459255	PDCL2	NM_152401
cg00050618	-0.276094	GRCh37/hg47	16	27414418	IL21R;IL21R	NM_181079;NM_181078
cg00051483	-0.143094	GRCh37/hg48	7	150211811	GIMAP7	NM_153236
cg00052665	-0.303682	GRCh37/hg49	17	9941095	GAS7;GAS7	NM_201432;NM_201433
cg00054741	-0.337003	GRCh37/hg50	19	54201247	MIR523	NR_030193
cg00054971	-0.440378	GRCh37/hg51	10	129796937	PTPRE	NM_006504
cg00055726	-0.240446	GRCh37/hg52	9	136445425	FAM163B	NM_001080515	S_Shore
cg00056754	-0.389704	GRCh37/hg53	1	167063958	DUSP27	NM_001080426
cg00057593	-0.370591	GRCh37/hg54	8	143916959	GML	NM_002066	S_Shore
cg00059699	-0.374328	GRCh37/hg55	12	10455788	KLRD1	NM_001114396
cg00063144	-0.373307	GRCh37/hg56	17	39554055	KRT31	NM_002277
cg00067274	-0.226473	GRCh37/hg57	4	155313256	DCHS2;DCHS2	NM_017639;NM_001142552
cg00071887	-0.284875	GRCh37/hg58	15	74218529	LOXL1	NM_005576	N_Shore
cg00072799	-0.334063	GRCh37/hg59	X	78427682	GPR174;GPR174	NM_032553;NM_032553
cg00073244	-0.230168	GRCh37/hg60	1	3529108	MEGF6	NM_001409	S_Shore
cg00073384	-0.358279	GRCh37/hg61	1	248343651	OR2M2	NM_001004688
cg00074638	-0.0560032	GRCh37/hg62	X	2883307	ARSE	NM_000047
cg00074746	-0.351967	GRCh37/hg63	6	116781794	FAM26F	NM_001010919	N_Shore
cg00077299	-0.0413843	GRCh37/hg64	22	18632618	USP18	NM_017414	N_Shore
cg00080682	-0.256267	GRCh37/hg65	22	51176543	ACR	NM_001097
cg00082235	-0.170867	GRCh37/hg66	12	6664536	IFFO1;IFFO1	NM_001039670;NM_080730	Island
cg00085430	-0.223707	GRCh37/hg67	17	3031874	OR1G1	NM_003555
cg00089384	-0.276914	GRCh37/hg68	15	51972699	SCG3;SCG3	NM_013243;NM_001165257	N_Shore
cg00095526	-0.257592	GRCh37/hg69	1	201081686	CACNA1S;CACNA1S	NM_000069;NM_000069	N_Shore
cg00096806	-0.357885	GRCh37/hg70	17	61086969	TANC2	NM_025185
cg00097645	-0.140136	GRCh37/hg71	19	9325438	OR7D4	NM_001005191
cg00101104	-0.344072	GRCh37/hg72	19	54219607	MIR521-2	NR_030203
cg00108164	0.511151	GRCh37/hg73	2	264199	ACP1;SH3YL1;SH3YL1;ACP1;ACP1;ACP1	NR_024080;NM_015677;NM_001159597;NM_004300;NM_001040649;NM_007099	Island
cg00110171	-0.476703	GRCh37/hg74	18	77179806	NFATC1;NFATC1;NFATC1;NFATC1;NFATC1	NM_006162;NM_172388;NM_172389;NM_172387;NM_172390	N_Shore
cg00111333	-0.382753	GRCh37/hg75	1	198828249	MIR181B1;MIR181A1	NR_029612;NR_029626
cg00112929	-0.427452	GRCh37/hg76	1	158905479	PYHIN1;PYHIN1;PYHIN1;PYHIN1	NM_198930;NM_198928;NM_198929;NM_152501
cg00112952	-0.448103	GRCh37/hg77	1	247616523	OR2B11	NM_001004492	S_Shore
cg00113020	-0.330595	GRCh37/hg78	19	55173482	LILRB4;LILRB4	NM_006847;NM_001081438
cg00119186	-0.459456	GRCh37/hg79	1	158670124	OR6K2	NM_001005279
cg00121551	-0.31461	GRCh37/hg80	20	57766397	ZNF831	NM_178457	Island
cg00126657	-0.246267	GRCh37/hg81	X	47967250	SSX6	NR_028366
cg00127150	-0.30022	GRCh37/hg82	22	22862144	ZNF280B	NM_080764	N_Shore
cg00136400	-0.369654	GRCh37/hg83	8	144000430	CYP11B2	NM_000498
cg00136477	-0.270342	GRCh37/hg84	1	22970339	C1QC;C1QC	NM_172369;NM_001114101	N_Shelf
cg00138126	-0.240283	GRCh37/hg85	20	56286697	PMEPA1;PMEPA1;PMEPA1	NM_199169;NM_199170;NM_199171	S_Shore
cg00138710	-0.360903	GRCh37/hg86	2	906974	C2orf90	NM_001013662
cg00140112	-0.334669	GRCh37/hg87	18	3879595	DLGAP1	NM_004746	Island
cg00148355	-0.294013	GRCh37/hg88	16	31538871	AHSP	NM_016633
cg00152644	-0.412026	GRCh37/hg89	1	153068236	SPRR2E	NM_001024209
cg00152708	-0.314343	GRCh37/hg90	1	1104316	MIR429	NR_029957	S_Shelf
cg00153368	-0.225655	GRCh37/hg91	11	57996423	OR10Q1	NM_001004471
cg00154455	-0.332388	GRCh37/hg92	8	146023573	ZNF517	NM_213605	N_Shore
cg00155167	-0.0470293	GRCh37/hg93	8	100025831	VPS13B;VPS13B;VPS13B;VPS13B	NM_152564;NM_181661;NM_017890;NM_015243	Island
cg00159289	-0.275702	GRCh37/hg94	7	100844060	MOGAT3	NM_178176	N_Shore
cg00159780	-0.230266	GRCh37/hg95	8	86574469	REXO1L2P;REXO1L1	NR_003594;NM_172239	Island
cg00163702	-0.284271	GRCh37/hg96	16	81254719	PKD1L2;PKD1L2	NM_052892;NM_001076780
cg00168942	-0.315508	GRCh37/hg97	10	35894430	GJD4;GJD4	NM_153368;NM_153368	N_Shelf
cg00170236	0.0970261	GRCh37/hg98	7	99691604	MIR25;MCM7;MCM7;MIR93	NR_029498;NM_005916;NM_182776;NR_029510
cg00173005	-0.224803	GRCh37/hg99	1	158258366	CD1C	NM_001765
cg00175487	-0.317524	GRCh37/hg100	14	101490186	MIR380;MIR299	NR_029872;NR_029841
cg00177468	-0.283316	GRCh37/hg101	4	80329447	GK2	NM_033214
cg00187299	-0.311308	GRCh37/hg102	10	72545473	C10orf27	NM_152710
cg00187437	-0.291715	GRCh37/hg103	6	31089157	CDSN;PSORS1C1	NM_001264;NM_014068
cg00187686	-0.413702	GRCh37/hg104	11	59634218	TCN1	NM_001062
cg00190642	-0.427658	GRCh37/hg105	X	103268431	H2BFWT;MIR1256	NM_001002916;NR_031657	Island
cg00194771	-0.275382	GRCh37/hg106	12	13256639	GSG1;GSG1	NM_001080554;NM_001080555	S_Shelf
cg00197373	-0.367461	GRCh37/hg107	5	180581937	OR2V2	NM_206880
cg00201534	-0.224543	GRCh37/hg108	21	46056911	KRTAP10-10;C21orf29	NM_181688;NM_144991
cg00201870	-0.307407	GRCh37/hg109	7	53103789	POM121L12	NM_182595	Island
cg00202246	-0.337125	GRCh37/hg110	9	107331777	OR13C8	NM_001004483
cg00202568	-0.338282	GRCh37/hg111	8	55528166	RP1	NM_006269
cg00202829	-0.11721	GRCh37/hg112	15	74609868	CCDC33;CCDC33	NM_025055;NM_182791
cg00205157	-0.293439	GRCh37/hg113	6	66496346	MCART3P	NR_026540	N_Shore
cg00206542	-0.305249	GRCh37/hg114	11	59210965	OR5A1	NM_001004728
cg00208734	-0.302291	GRCh37/hg115	13	36788843	SOHLH2	NM_017826	Island
cg00209520	-0.240224	GRCh37/hg116	2	98962546	CNGA3;CNGA3	NM_001298;NM_001079878	N_Shore
cg00212520	-0.30039	GRCh37/hg117	3	42451096	LYZL4	NM_144634
cg00213044	-0.289264	GRCh37/hg118	12	52886438	KRT6A	NM_005554
cg00213281	-0.252974	GRCh37/hg119	2	149639822	KIF5C;MIR1978	NM_004522;NR_031742
cg00215587	-0.387588	GRCh37/hg120	15	23810843	MKRN3;MKRN3	NM_005664;NM_005664
cg00225603	-0.42033	GRCh37/hg121	7	20865639	RPL23P8	NR_026673
cg00230074	-0.13853	GRCh37/hg122	17	72358042	BTBD17	NM_001080466	S_Shore
cg00231192	-0.197717	GRCh37/hg123	4	165900224	TRIM61	NM_001012414
cg00231528	-0.206121	GRCh37/hg124	1	9714280	C1orf200;PIK3CD	NR_027045;NM_005026	S_Shore
cg00234998	-0.244907	GRCh37/hg125	11	3254324	MRGPRE	NM_001039165	Island
cg00236005	-0.23845	GRCh37/hg126	10	64279749	ZNF365;ZNF365	NM_199451;NM_199452
cg00237825	-0.235093	GRCh37/hg127	20	29844575	DEFB115	NM_001037730
cg00238249	-0.141829	GRCh37/hg128	6	71276258	C6orf57	NM_145267	N_Shore
cg00238353	-0.323081	GRCh37/hg129	10	129785537	PTPRE	NM_006504
cg00240653	-0.297617	GRCh37/hg130	12	55378411	KIAA0748;KIAA0748	NM_001136030;NM_001136030
cg00242098	-0.191138	GRCh37/hg131	1	152730718	KPRP	NM_001025231	N_Shelf
cg00243661	-0.354702	GRCh37/hg132	11	6913644	OR2D2	NM_003700
cg00246301	-0.360519	GRCh37/hg133	2	101086963	NMS	NM_001011717
cg00248828	-0.311164	GRCh37/hg134	17	34087579	C17orf50	NM_145272	N_Shelf
cg00249511	0.37005	GRCh37/hg135	11	627152	SCT;SCT	NM_021920;NM_021920	Island
cg00249576	-0.337699	GRCh37/hg136	6	28412636	ZSCAN23	NM_001012455
cg00255099	-0.363914	GRCh37/hg137	5	1225525	SLC6A18;SLC6A18	NM_182632;NM_182632	N_Shore
cg00256046	-0.391807	GRCh37/hg138	1	217306763	ESRRG	NM_001134285	N_Shore
cg00256593	-0.260425	GRCh37/hg139	7	31091245	ADCYAP1R1	NM_001118	N_Shore
cg00259472	-0.262445	GRCh37/hg140	5	159625590	FABP6;FABP6	NM_001130958;NM_001040442
cg00262446	-0.225397	GRCh37/hg141	4	101439228	EMCN;EMCN;EMCN;EMCN	NM_016242;NM_001159694;NM_001159694;NM_016242
cg00263146	-0.37853	GRCh37/hg142	5	17221971	BASP1	NM_006317	S_Shelf
cg00267360	-0.334528	GRCh37/hg143	8	101119691	RGS22	NM_015668	S_Shore
cg00271096	-0.382765	GRCh37/hg144	21	32410480	KRTAP19-8;KRTAP19-8	NM_001099219;NM_001099219
cg00272992	-0.389754	GRCh37/hg145	20	55108228	C20orf107	NM_001013646
cg00273359	-0.216376	GRCh37/hg146	7	3019314	CARD11	NM_032415
cg00275828	-0.288587	GRCh37/hg147	17	39222690	KRTAP2-4	NM_033184
cg00280504	-0.432189	GRCh37/hg148	8	69351585	C8orf34;C8orf34	NM_052958;NM_052958
cg00283662	-0.242853	GRCh37/hg149	19	46178101	MIR642;GIPR	NR_030372;NM_000164	N_Shelf
cg00284386	-0.380471	GRCh37/hg150	8	1786207	ARHGEF10	NM_014629
cg00288736	-0.346367	GRCh37/hg151	8	121140957	COL14A1	NM_021110	S_Shelf
cg00298951	-0.262973	GRCh37/hg152	12	108733791	CMKLR1;CMKLR1;CMKLR1	NM_001142344;NM_001142343;NM_004072
cg00298977	-0.304565	GRCh37/hg153	1	153175842	LELP1	NM_001010857
cg00301902	-0.366327	GRCh37/hg154	8	49983488	C8orf22	NM_001007176
cg00301998	-0.301224	GRCh37/hg155	20	62437492	ZBTB46	NM_025224	N_Shore
cg00304423	-0.319213	GRCh37/hg156	22	22875030	ZNF280A	NM_080740
cg00307383	-0.321246	GRCh37/hg157	1	157962460	KIRREL	NM_018240	N_Shore
cg00308185	-0.234787	GRCh37/hg158	1	92414910	BRDT	NM_207189	Island
cg00309965	-0.317004	GRCh37/hg159	5	138842336	ECSCR	NM_001077693
cg00310588	-0.253806	GRCh37/hg160	3	183770589	HTR3C	NM_130770
cg00314178	-0.163346	GRCh37/hg161	10	52115682	SGMS1	NM_147156
cg00314827	-0.390825	GRCh37/hg162	17	77175012	HRNBP3	NM_001082575	N_Shelf
cg00315837	-0.325204	GRCh37/hg163	11	59244789	OR4D10	NM_001004705
cg00318606	-0.21423	GRCh37/hg164	11	60162001	MS4A14;MS4A7;MS4A7;MS4A7;MS4A14;MS4A7	NM_001079692;NM_206939;NM_206938;NM_206940;NM_032597;NM_021201
cg00320216	-0.308188	GRCh37/hg165	11	128450029	ETS1	NM_001143820
cg00320453	-0.296938	GRCh37/hg166	11	123756564	TMEM225	NM_001013743
cg00322919	-0.365544	GRCh37/hg167	10	17172000	CUBN	NM_001081
cg00325918	-0.269795	GRCh37/hg168	2	111498847	ACOXL;ACOXL;ACOXL	NM_001142807;NM_001142808;NM_001105516
cg00326208	-0.147965	GRCh37/hg169	11	124440132	OR8A1	NM_001005194
cg00327332	-0.280945	GRCh37/hg170	20	23498993	CSTT	NR_001279
cg00328935	-0.188439	GRCh37/hg171	8	142517474	FLJ43860	NM_207414
cg00329157	-0.336444	GRCh37/hg172	3	111844870	GCET2;GCET2	NM_001008756;NM_152785
cg00329728	-0.337687	GRCh37/hg173	15	27113913	GABRA5;GABRA5	NM_000810;NM_001165037	S_Shore
cg00332067	-0.316413	GRCh37/hg174	12	55004429	GLYCAM1	NR_003039
cg00333364	-0.0856775	GRCh37/hg175	11	8704802	RPL27A;SNORA3	NM_000990;NR_002580	S_Shore
cg00334691	-0.278411	GRCh37/hg176	15	25468075	SNORD115-11;SNORD115-15;SNORD115-21;SNORD115-43;SNORD115-36;SNORD115-29	NR_003303;NR_003307;NR_003313;NR_003358;NR_003351;NR_003344
cg00334976	-0.253781	GRCh37/hg177	20	61003303	C20orf151	NM_080833
cg00335286	-0.181274	GRCh37/hg178	18	13916355	MC2R	NM_000529
cg00337558	-0.316673	GRCh37/hg179	11	125214709	PKNOX2	NM_022062
cg00338735	0.379133	GRCh37/hg180	4	53728038	RASL11B	NM_023940	Island
cg00342891	-0.329624	GRCh37/hg181	1	113263764	FAM19A3;FAM19A3	NM_182759;NM_001004440	N_Shore
cg00343414	-0.293158	GRCh37/hg182	11	109292465	C11orf87	NM_207645	N_Shore
cg00344380	-0.328346	GRCh37/hg183	4	42155519	BEND4;BEND4	NM_207406;NM_001159547	S_Shore
cg00345366	-0.208027	GRCh37/hg184	11	18128177	SAAL1	NM_138421	S_Shore
cg00346523	-0.35036	GRCh37/hg185	12	48722511	H1FNT	NM_181788	N_Shore
cg00346898	-0.161462	GRCh37/hg186	1	231761721	TSNAX-DISC1;DISC1;DISC1;DISC1;DISC1;TSNAX-DISC1;DISC1;DISC1;TSNAX-DISC1;DISC1;TSNAX-DISC1;DISC1;DISC1;TSNAX-DISC1;DISC1;DISC1;DISC1;DISC1;DISC1;DISC1;DISC1;DISC1;DISC1;TSNAX-DISC1;TSNAX-DISC1;DISC1;DISC1;DISC1;TSNAX-DISC1;DISC1;DISC1	NR_028394;NM_001164556;NM_001164538;NM_018662;NM_001164555;NR_028397;NM_001164554;NM_001164552;NR_028393;NM_001164537;NR_028400;NM_001164551;NM_001164539;NR_028398;NM_001164540;NM_001164542;NM_001164548;NM_001012959;NM_001164547;NM_001164550;NM_001164546;	N_Shore
cg00348621	-0.115018	GRCh37/hg187	5	90680542	LOC100129716;ARRDC3	NR_027435;NM_020801	S_Shelf
cg00349573	-0.450062	GRCh37/hg188	1	242611826	PLD5	NM_152666
cg00350920	-0.247814	GRCh37/hg189	10	48416463	GDF2	NM_016204	S_Shelf
cg00352417	0.33436	GRCh37/hg190	3	194408901	FAM43A;FAM43A	NM_153690;NM_153690	Island
cg00352872	-0.267236	GRCh37/hg191	17	9695137	DHRS7C	NM_001105571
cg00353916	-0.22853	GRCh37/hg192	19	49527761	CGB	NM_000737
cg00353923	0.178422	GRCh37/hg193	7	127671044	LRRC4;SND1	NM_022143;NM_014390	N_Shore
cg00354884	-0.202161	GRCh37/hg194	17	1057541	ABR;ABR	NM_021962;NM_001159746
cg00355325	-0.36547	GRCh37/hg195	21	43771923	TFF2	NM_005423
cg00361898	-0.263808	GRCh37/hg196	15	25488753	SNORD115-40	NR_003355
cg00363813	-0.223462	GRCh37/hg197	12	6664872	IFFO1;IFFO1	NM_001039670;NM_080730	Island
cg00363815	-0.175817	GRCh37/hg198	16	70570497	SNORD111;SF3B3	NR_003079;NM_012426
cg00365692	-0.238265	GRCh37/hg199	19	51670423	SIGLECP3	NR_002804
cg00366359	-0.261749	GRCh37/hg200	11	79145542	ODZ4	NM_001098816	N_Shelf
cg00367515	-0.322081	GRCh37/hg201	8	57230584	SDR16C5	NM_138969	N_Shore
cg00369372	-0.299598	GRCh37/hg202	20	62179485	SRMS	NM_080823	S_Shore
cg00370589	-0.302984	GRCh37/hg203	2	113762280	IL1F6	NM_014440
cg00373114	-0.362035	GRCh37/hg204	8	43146218	POTEA;POTEA	NM_001002920;NM_001005365
cg00374101	-0.417973	GRCh37/hg205	8	87878605	CNBD1	NM_173538
cg00375025	-0.329921	GRCh37/hg206	3	155860932	KCNAB1;KCNAB1;KCNAB1	NM_003471;NM_003471;NM_172160
cg00377916	-0.158754	GRCh37/hg207	20	30008986	DEFB122	NR_002577
cg00378234	-0.359497	GRCh37/hg208	19	15904416	OR10H5	NM_001004466
cg00378492	-0.31536	GRCh37/hg209	3	38688954	SCN5A;SCN5A;SCN5A;SCN5A;SCN5A;SCN5A	NM_001160161;NM_001160160;NM_000335;NM_198056;NM_001099404;NM_001099405	N_Shore
cg00378636	-0.170039	GRCh37/hg210	19	12862636	BEST2	NM_017682	N_Shelf
cg00380428	-0.324506	GRCh37/hg211	17	77463587	HRNBP3	NM_001082575	S_Shelf
cg00384537	-0.372543	GRCh37/hg212	17	39637963	KRT35	NM_002280
cg00385194	-0.306103	GRCh37/hg213	11	57957102	OR9Q2	NM_001005283
cg00385441	-0.20536	GRCh37/hg214	20	43991402	SYS1;SYS1-DBNDD2	NM_033542;NR_003189	N_Shore
cg00391884	-0.152488	GRCh37/hg215	10	95294	TUBB8;TUBB8	NM_177987;NM_001164154	Island
cg00395657	-0.32672	GRCh37/hg216	14	101518615	MIR487A	NR_030162
cg00397910	-0.208946	GRCh37/hg217	8	80522577	STMN2	NM_007029	N_Shore
cg00398500	-0.19117	GRCh37/hg218	4	10041776	SLC2A9;SLC2A9	NM_001001290;NM_001001290
cg00403724	-0.381556	GRCh37/hg219	X	99839289	TNMD	NM_022144
cg00404025	-0.183345	GRCh37/hg220	10	49892741	WDFY4	NM_020945
cg00405112	-0.306497	GRCh37/hg221	3	137728329	CLDN18;CLDN18	NM_016369;NM_001002026	N_Shore
cg00406188	-0.391212	GRCh37/hg222	1	152647216	LCE2C	NM_178429
cg00413370	-0.0531271	GRCh37/hg223	8	102380629	NACAP1	NR_002182
cg00413849	-0.064865	GRCh37/hg224	1	167906156	BRP44;BRP44;DCAF6;DCAF6;BRP44	NR_026550;NM_001143674;NM_001017977;NM_018442;NM_015415	Island
cg00415971	-0.164741	GRCh37/hg225	10	86004761	RGR;RGR;RGR	NM_001012722;NM_002921;NM_001012720
cg00417291	-0.373204	GRCh37/hg226	8	114389356	CSMD3;CSMD3;CSMD3;CSMD3	NM_198124;NM_052900;NM_198124;NM_198123
cg00417819	-0.166136	GRCh37/hg227	19	51108162	SNAR-F	NR_004384	N_Shore
cg00418828	-0.439367	GRCh37/hg228	3	63263308	SYNPR	NM_001130003	N_Shore
cg00419711	-0.371851	GRCh37/hg229	10	1205595	NCRNA00200	NR_015376	Island
cg00420717	-0.274955	GRCh37/hg230	X	69663586	DLG3	NM_021120	N_Shore
cg00423014	-0.07782	GRCh37/hg231	X	114252499	IL13RA2	NM_000640
cg00423453	-0.315423	GRCh37/hg232	11	5372944	OR51B6	NM_001004750
cg00424785	-0.306987	GRCh37/hg233	10	126731988	CTBP2;CTBP2	NM_001083914;NM_001329
cg00426659	-0.284853	GRCh37/hg234	12	99548329	ANKS1B;ANKS1B;ANKS1B;ANKS1B;ANKS1B	NM_181670;NM_181670;NM_020140;NM_152788;NM_020140
cg00431699	0.225492	GRCh37/hg235	2	63278831	OTX1	NM_014562	Island
cg00435064	-0.130966	GRCh37/hg236	17	76374256	PGS1	NM_024419	N_Shore
cg00435238	-0.332645	GRCh37/hg237	20	1205357	RAD21L1	NM_001136566	N_Shore
cg00439378	-0.285326	GRCh37/hg238	6	36210537	PNPLA1;PNPLA1	NM_001145716;NM_173676
cg00442802	-0.301774	GRCh37/hg239	11	18138394	SAA3P	NR_026576
cg00445142	-0.279943	GRCh37/hg240	3	120115868	FSTL1;MIR198	NM_007085;NR_029584
cg00445755	-0.336189	GRCh37/hg241	17	74868245	MGAT5B;MGAT5B	NM_198955;NM_144677	S_Shore
cg00447110	-0.260242	GRCh37/hg242	19	51645522	SIGLEC7;SIGLEC7	NM_016543;NM_014385
cg00449067	-0.281207	GRCh37/hg243	2	188269443	CALCRL	NM_005795
cg00451388	-0.23958	GRCh37/hg244	2	11051135	KCNF1	NM_002236	N_Shore
cg00454993	-0.132113	GRCh37/hg245	13	25670057	PABPC3	NM_030979	Island
cg00456086	0.218256	GRCh37/hg246	3	197283111	BDH1;BDH1;BDH1	NM_203314;NM_004051;NM_203315	Island
cg00458317	-0.361537	GRCh37/hg247	21	31655415	KRTAP24-1	NM_001085455
cg00458754	-0.285311	GRCh37/hg248	10	88427813	LDB3;LDB3;LDB3;LDB3;LDB3;LDB3	NM_001171610;NM_001080114;NM_001171611;NM_001080115;NM_001080116;NM_007078
cg00459078	-0.0870559	GRCh37/hg249	17	43024659	KIF18B	NM_001080443	Island
cg00459440	-0.335815	GRCh37/hg250	6	66496955	MCART3P	NR_026540	N_Shore
cg00463449	-0.323785	GRCh37/hg251	19	58038065	ZNF549	NM_153263	N_Shore
cg00463848	-0.435801	GRCh37/hg252	12	53046105	KRT2	NM_000423
cg00463949	-0.218878	GRCh37/hg253	19	55266230	KIR3DP1	NM_001015070
cg00464788	-0.155608	GRCh37/hg254	8	139927001	COL22A1	NM_152888
cg00466827	0.281415	GRCh37/hg255	20	57465691	GNAS;GNAS;GNAS;GNAS;GNAS;GNAS;GNAS;GNAS	NM_001077490;NM_000516;NM_001077488;NR_003259;NM_001077489;NM_016592;NM_080426;NM_080425	Island
cg00467296	-0.309618	GRCh37/hg256	11	4928760	OR51A7	NM_001004749
cg00468320	-0.381623	GRCh37/hg257	8	109800379	TMEM74	NM_153015	S_Shore
cg00471000	-0.271981	GRCh37/hg258	20	31618468	BPIL3	NM_174897
cg00474031	-0.301756	GRCh37/hg259	8	133494101	KCNQ3	NM_004519	S_Shore
cg00476675	-0.280208	GRCh37/hg260	15	25331391	SNORD116-20;SNORD116-17;SNORD116-19	NR_003334;NR_003332;NR_001290
cg00478884	-0.334014	GRCh37/hg261	14	20978888	RNASE10	NM_001012975
cg00480077	-0.275055	GRCh37/hg262	19	7827894	CLEC4M;CLEC4M;CLEC4M;CLEC4M;CLEC4M;CLEC4M;CLEC4M;CLEC4M;CLEC4M;CLEC4M;CLEC4M;CLEC4M	NM_001144904;NM_014257;NM_001144907;NM_001144910;NR_026707;NM_001144909;NM_001144906;NR_026709;NM_001144905;NM_001144908;NM_001144911;NR_026708
cg00480231	-0.28429	GRCh37/hg263	2	2196537	MYT1L	NM_015025	S_Shelf
cg00481415	-0.092696	GRCh37/hg264	6	33268615	TAPBP;TAPBP;RGL2;RGL2	NM_172209;NM_003190;NM_004761;NR_028387	S_Shore
cg00488364	-0.315145	GRCh37/hg265	X	114253315	IL13RA2	NM_000640
cg00493358	-0.366294	GRCh37/hg266	16	88980724	CBFA2T3;CBFA2T3	NM_175931;NM_005187
cg00494287	-0.314414	GRCh37/hg267	7	105518489	ATXN7L1;ATXN7L1	NM_020725;NM_152749	S_Shore
cg00497078	-0.3001	GRCh37/hg268	14	105045187	C14orf180	NM_001008404	S_Shelf
cg00499047	-0.227803	GRCh37/hg269	19	43587500	PSG2	NM_031246
cg00501006	-0.306437	GRCh37/hg270	15	25480975	SNORD115-29;SNORD115-11;SNORD115-43;SNORD115-36	NR_003344;NR_003303;NR_003358;NR_003351
cg00503298	-0.326927	GRCh37/hg271	1	47263713	CYP4B1;CYP4B1	NM_001099772;NM_000779
cg00504075	-0.307086	GRCh37/hg272	1	155827556	GON4L;GON4L	NM_032292;NM_001037533	N_Shore
cg00504535	-0.353529	GRCh37/hg273	21	39493025	DSCR8;DSCR8;DSCR8;DSCR8;DSCR8;DSCR4	NR_026839;NR_026838;NR_026842;NR_026840;NR_026841;NM_005867
cg00507855	-0.367195	GRCh37/hg274	20	45605303	EYA2;EYA2	NM_172110;NM_005244
cg00507915	-0.335697	GRCh37/hg275	19	58178992	ZSCAN4	NM_152677	S_Shelf
cg00510689	-0.32964	GRCh37/hg276	5	156594470	FAM71B	NM_130899
cg00510718	-0.486597	GRCh37/hg277	7	106505961	PIK3CG;PIK3CG	NM_002649;NM_002649	N_Shelf
cg00512031	-0.33423	GRCh37/hg278	4	5021976	CYTL1	NM_018659	S_Shore
cg00512404	-0.359362	GRCh37/hg279	12	15114732	ARHGDIB	NM_001175
cg00514713	-0.217808	GRCh37/hg280	7	43158788	HECW1	NM_015052
cg00515954	-0.317039	GRCh37/hg281	12	99548504	ANKS1B;ANKS1B;ANKS1B	NM_020140;NM_181670;NM_152788
cg00516867	-0.290361	GRCh37/hg282	7	128417291	OPN1SW	NM_001708
cg00531748	-0.16071	GRCh37/hg283	4	55992689	KDR	NM_002253	S_Shore
cg00532335	-0.202899	GRCh37/hg284	10	95516861	LGI1	NM_005097
cg00534700	-0.339309	GRCh37/hg285	11	60196790	MS4A5	NM_023945
cg00541002	-0.0765797	GRCh37/hg286	10	112696816	SHOC2;RPL13AP6	NM_007373;NR_026715
cg00543869	-0.367708	GRCh37/hg287	22	21387497	SLC7A4	NM_004173	S_Shore
cg00544436	0.351955	GRCh37/hg288	6	34203564	HMGA1;HMGA1;HMGA1;HMGA1;HMGA1	NM_145899;NM_145902;NM_145901;NM_145903;NM_002131	Island
cg00545229	-0.270572	GRCh37/hg289	4	15429531	C1QTNF7;C1QTNF7;C1QTNF7	NM_031911;NM_001135170;NM_001135171
cg00547068	-0.399051	GRCh37/hg290	5	169404742	FAM196B;DOCK2	NM_001129891;NM_004946
cg00547143	-0.2775	GRCh37/hg291	11	68450618	GAL	NM_015973	N_Shore
cg00549758	-0.313278	GRCh37/hg292	20	31642282	C20orf185	NM_182658
cg00552704	0.298215	GRCh37/hg293	6	32121420	PPT2;PPT2	NM_005155;NM_138717	N_Shore
cg00552822	-0.229884	GRCh37/hg294	15	22368443	LOC727924;OR4M2	NR_015416;NM_001004719
cg00557402	-0.304123	GRCh37/hg295	11	114466517	FAM55D;FAM55D	NM_017678;NM_001077639
cg00561338	-0.351397	GRCh37/hg296	6	27292492	FKSG83	NM_032030
cg00564862	-0.195037	GRCh37/hg297	19	9362003	OR7E24	NM_001079935
cg00569747	-0.338856	GRCh37/hg298	3	100713572	ABI3BP	NM_015429
cg00572387	-0.303392	GRCh37/hg299	20	1472914	SIRPB2;SIRPB2	NM_001122962;NM_001134836
cg00575003	-0.271421	GRCh37/hg300	1	217261949	ESRRG;ESRRG;ESRRG	NM_206594;NM_206595;NM_001134285	N_Shore
cg00579393	-0.359014	GRCh37/hg301	2	79316004	REG1B	NM_006507
cg00582583	-0.294817	GRCh37/hg302	16	88992178	CBFA2T3;CBFA2T3	NM_175931;NM_005187	N_Shore
cg00582765	-0.31291	GRCh37/hg303	20	31618209	BPIL3	NM_174897
cg00583147	-0.291376	GRCh37/hg304	1	167489159	CD247;CD247	NM_000734;NM_198053
cg00583858	-0.312364	GRCh37/hg305	X	135632947	VGLL1;MIR934	NM_016267;NR_030631
cg00585116	-0.300161	GRCh37/hg306	8	143761585	PSCA	NM_005672
cg00591471	-0.268331	GRCh37/hg307	19	54135265	DPRX	NM_001012728
cg00593446	-0.1511	GRCh37/hg308	20	25563834	NINL	NM_025176	N_Shore
cg00594228	-0.389687	GRCh37/hg309	14	101522431	MIR453	NR_029969
cg00594278	-0.360435	GRCh37/hg310	22	40296407	GRAP2	NM_004810
cg00596687	-0.410503	GRCh37/hg311	20	61151472	C20orf166;MIR1-1	NM_178463;NR_029780	N_Shore
cg00601486	-0.37129	GRCh37/hg312	12	48723148	H1FNT	NM_181788	N_Shore
cg00604356	-0.387941	GRCh37/hg313	7	106507474	PIK3CG	NM_002649	N_Shore
cg00607797	-0.313217	GRCh37/hg314	15	25418880	SNORD115-3	NR_003295
cg00608965	-0.253003	GRCh37/hg315	12	91572191	DCN;DCN;DCN;DCN;DCN;DCN	NM_133507;NM_133505;NM_133503;NM_133506;NM_133504;NM_001920
cg00612225	-0.313603	GRCh37/hg316	17	72270028	DNAI2	NM_023036	N_Shore
cg00613255	-0.335825	GRCh37/hg317	11	2182376	INS-IGF2;INS-IGF2;INS	NM_001042376;NR_003512;NM_000207
cg00613997	-0.254597	GRCh37/hg318	15	24920990	C15orf2;C15orf2	NM_018958;NM_018958	Island
cg00614413	-0.241573	GRCh37/hg319	19	5286594	PTPRS;PTPRS;PTPRS;PTPRS	NM_130853;NM_130855;NM_130854;NM_002850	N_Shelf
cg00624879	-0.120862	GRCh37/hg320	8	128428252	POU5F1B	NM_001159542
cg00625161	-0.293137	GRCh37/hg321	15	25429408	SNORD115-5;SNORD115-12;SNORD115-10;SNORD115-8;SNORD115-9	NR_003297;NR_003304;NR_003302;NR_003300;NR_003301
cg00625743	-0.308976	GRCh37/hg322	X	132353139	TFDP3	NM_016521
cg00625949	-0.287498	GRCh37/hg323	12	87119199	MGAT4C	NM_013244
cg00626515	-0.29694	GRCh37/hg324	20	56287004	PMEPA1;PMEPA1;PMEPA1	NM_199171;NM_199169;NM_199170	S_Shore
cg00636427	-0.335389	GRCh37/hg325	18	77190089	NFATC1;NFATC1;NFATC1;NFATC1;NFATC1	NM_006162;NM_172388;NM_172389;NM_172387;NM_172390	N_Shelf
cg00637824	-0.247044	GRCh37/hg326	14	23511852	PSMB11	NM_001099780
cg00639447	-0.271078	GRCh37/hg327	10	85985296	LRIT2	NM_001017924
cg00640053	-0.334007	GRCh37/hg328	7	155305911	CNPY1	NM_001103176	S_Shelf
cg00640456	-0.319128	GRCh37/hg329	6	29274829	OR14J1	NM_030946
cg00647022	-0.255104	GRCh37/hg330	19	17800467	UNC13A	NM_001080421	S_Shore
cg00647232	-0.209981	GRCh37/hg331	1	177938408	SEC16B	NM_033127
cg00647917	-0.302754	GRCh37/hg332	14	101515088	MIR655	NR_030391
cg00651005	-0.273759	GRCh37/hg333	17	36499258	GPR179	NM_001004334
cg00652846	-0.247019	GRCh37/hg334	3	112934087	BOC	NM_033254	S_Shelf
cg00654657	-0.23465	GRCh37/hg335	1	99728691	LPPR4;LPPR4	NM_014839;NM_001166252	N_Shore
cg00658411	-0.184755	GRCh37/hg336	16	4467558	CORO7	NM_024535	S_Shore
cg00660384	-0.287165	GRCh37/hg337	10	43746736	RASGEF1A	NM_145313
cg00661485	-0.329877	GRCh37/hg338	5	169533372	FOXI1;FOXI1	NM_012188;NM_144769	Island
cg00665114	-0.273056	GRCh37/hg339	1	175403347	TNR	NM_003285
cg00665832	-0.107913	GRCh37/hg340	7	22862401	TOMM7;TOMM7	NM_019059;NM_019059	Island
cg00666074	-0.338127	GRCh37/hg341	10	1205222	NCRNA00200	NR_015376	N_Shore
cg00666422	-0.203785	GRCh37/hg342	7	127881440	LEP	NM_000230	S_Shore
cg00666640	-0.366247	GRCh37/hg343	1	248458726	OR2T12	NM_001004692
cg00669330	-0.269823	GRCh37/hg344	2	242810917	C2orf85	NM_173821	S_Shelf
cg00670913	-0.206305	GRCh37/hg345	11	98890591	CNTN5;CNTN5	NM_175566;NM_014361	N_Shore
cg00671878	-0.360744	GRCh37/hg346	7	43237437	HECW1	NM_015052
cg00673646	-0.120074	GRCh37/hg347	11	59950525	MS4A6A;MS4A6A;MS4A6A;MS4A6A;MS4A6A;MS4A6A	NM_152852;NM_022349;NM_152852;NM_152851;NM_152851;NM_022349
cg00674043	-0.367733	GRCh37/hg348	18	61254447	SERPINB13	NM_012397
cg00676360	-0.322283	GRCh37/hg349	6	49917175	DEFB133	NM_001166478
cg00677708	-0.190741	GRCh37/hg350	8	11197026	TDH	NR_001578
cg00678709	-0.337498	GRCh37/hg351	3	14584745	GRIP2	NM_001080423
cg00681483	-0.30779	GRCh37/hg352	21	47269822	PCBP3;PCBP3	NM_001130141;NM_020528
cg00681665	-0.344459	GRCh37/hg353	17	7991541	ALOX12B	NM_001139
cg00689214	-0.0711026	GRCh37/hg354	19	39971040	TIMM50	NM_001001563	N_Shore
cg00689835	-0.202037	GRCh37/hg355	2	169757618	G6PC2;G6PC2	NM_021176;NM_001081686
cg00692279	-0.154173	GRCh37/hg356	22	50448934	IL17REL	NM_001001694	Island
cg00694520	-0.245923	GRCh37/hg357	2	223916687	KCNE4	NM_080671	N_Shore
cg00694726	-0.360211	GRCh37/hg358	20	62817598	MYT1	NM_004535	N_Shore
cg00695656	-0.272434	GRCh37/hg359	17	9808690	RCVRN	NM_002903	S_Shore
cg00700969	0.211358	GRCh37/hg360	10	4868386	AKR1E2	NM_001040177	Island
cg00702593	-0.318271	GRCh37/hg361	21	42219853	DSCAM	NM_001389	S_Shore
cg00702877	-0.0550835	GRCh37/hg362	1	156162332	SLC25A44	NM_014655	N_Shore
cg00703849	-0.132385	GRCh37/hg363	19	53229766	ZNF611;ZNF611;ZNF611;ZNF611	NM_001161500;NM_030972;NM_001161499;NM_001161501	S_Shore
cg00705255	-0.111953	GRCh37/hg364	19	54804613	LILRA3	NM_006865
cg00707688	-0.179476	GRCh37/hg365	21	45999571	KRTAP10-5;C21orf29;KRTAP10-5	NM_198694;NM_144991;NM_198694
cg00708736	-0.178999	GRCh37/hg366	19	9204578	OR1M1	NM_001004456	S_Shore
cg00712510	-0.269494	GRCh37/hg367	10	71074350	HK1;HK1;HK1;HK1	NM_033496;NM_033500;NM_033498;NM_033497	N_Shelf
cg00713401	-0.288991	GRCh37/hg368	12	52800087	KRT82;KRT82	NM_033033;NM_033033
cg00714464	-0.233529	GRCh37/hg369	2	113670427	IL1F7;IL1F7;IL1F7;IL1F7	NM_173203;NM_014439;NM_173204;NM_173202
cg00715811	-0.372729	GRCh37/hg370	1	247654140	OR2W5	NM_001004698
cg00716660	-0.265306	GRCh37/hg371	1	224543513	CNIH4	NM_014184	N_Shore
cg00718409	-0.346377	GRCh37/hg372	6	41131863	TREM2	NM_018965
cg00720119	-0.088776	GRCh37/hg373	19	52529860	ZNF614	NM_025040	N_Shore
cg00727947	-0.359637	GRCh37/hg374	19	54825100	LILRA5;LILRA5;LILRA5;LILRA5	NM_181986;NM_181985;NM_021250;NM_181879
cg00730224	-0.302353	GRCh37/hg375	X	140982540	MAGEC3;MAGEC3;MAGEC3	NM_138702;NM_177456;NM_177456
cg00731785	0.379166	GRCh37/hg376	4	15704680	BST1;BST1	NM_004334;NM_004334	Island
cg00732807	-0.29499	GRCh37/hg377	6	73935584	KHDC1L	NM_001126063
cg00732970	-0.194748	GRCh37/hg378	20	57414162	GNASAS;GNAS	NR_002785;NM_016592	N_Shore
cg00741717	-0.312478	GRCh37/hg379	X	12924184	TLR8;LOC349408	NM_138636;NR_030727
cg00744739	-0.39635	GRCh37/hg380	2	240983326	PRR21	NM_001080835	S_Shore
cg00745543	-0.35395	GRCh37/hg381	12	48722754	H1FNT	NM_181788	N_Shore
cg00749969	-0.394464	GRCh37/hg382	4	20529659	MIR218-1;SLIT2	NR_029631;NM_004787
cg00751958	-0.435593	GRCh37/hg383	19	56459103	NLRP8	NM_176811
cg00752143	-0.293644	GRCh37/hg384	14	101492931	MIR329-2;MIR329-1	NR_029968;NR_029967
cg00755287	-0.340439	GRCh37/hg385	17	39388143	KRTAP9-3;KRTAP9-9	NM_031962;NM_030975
cg00755423	-0.264429	GRCh37/hg386	1	182642214	RGS8;RGS8	NM_033345;NM_001102450
cg00761529	-0.246121	GRCh37/hg387	7	26677983	C7orf71	NM_001145531
cg00763223	-0.359068	GRCh37/hg388	1	58257201	DAB1;MIR548D2	NM_021080;NR_030385
cg00768195	-0.296105	GRCh37/hg389	2	169927922	DHRS9;DHRS9;DHRS9	NM_001142270;NM_005771;NM_199204
cg00768409	-0.158943	GRCh37/hg390	15	83954392	BNC1	NM_001717	S_Shore
cg00771722	-0.17821	GRCh37/hg391	5	131396253	IL3	NM_000588
cg00772863	-0.259255	GRCh37/hg392	16	34405690	UBE2MP1	NR_002837	N_Shore
cg00772962	-0.400512	GRCh37/hg393	X	49295370	GAGE12G;GAGE12D;GAGE2A;GAGE12C;GAGE12E;GAGE8;GAGE12B;GAGE8;GAGE2E;GAGE12H;GAGE2A	NM_001098409;NM_001127199;NM_001127212;NM_001098408;NM_001098418;NM_012196;NM_001127345;NM_012196;NM_001127200;NM_001098410;NM_001127212	N_Shore
cg00777198	-0.296425	GRCh37/hg394	12	52828273	KRT75	NM_004693
cg00781169	-0.281502	GRCh37/hg395	1	71514431	PTGER3;PTGER3;PTGER3;PTGER3;PTGER3;PTGER3;PTGER3;PTGER3;PTGER3;PTGER3	NM_198714;NM_001126044;NM_198719;NM_198716;NM_198715;NR_028293;NM_198718;NR_028292;NR_028294;NM_198717	S_Shore
cg00783409	-0.288229	GRCh37/hg396	8	1789288	ARHGEF10	NM_014629
cg00784759	-0.412445	GRCh37/hg397	17	72269945	DNAI2	NM_023036	N_Shore
cg00787429	-0.279114	GRCh37/hg398	5	169660328	C5orf58	NM_001102609	S_Shore
cg00789416	-0.360836	GRCh37/hg399	14	101404296	SNORD113-5	NR_003233
cg00789484	-0.321217	GRCh37/hg400	2	70956691	ADD2;ADD2;ADD2;ADD2;ADD2	NM_017482;NM_017484;NM_017483;NM_017488;NM_001617
cg00791712	-0.326924	GRCh37/hg401	10	124459378	C10orf120	NM_001010912
cg00793088	-0.235358	GRCh37/hg402	12	71315008	PTPRR	NM_002849
cg00793181	-0.233818	GRCh37/hg403	12	52995634	KRT72;KRT72;KRT72	NM_080747;NM_001146225;NM_001146226	S_Shore
cg00793992	-0.343474	GRCh37/hg404	1	248636313	OR2T3	NM_001005495
cg00795825	-0.197744	GRCh37/hg405	17	39472114	KRTAP17-1	NM_031964
cg00796164	-0.322884	GRCh37/hg406	19	57654968	ZIM3	NM_052882
cg00796569	-0.254132	GRCh37/hg407	15	27111440	GABRA5;GABRA5	NM_001165037;NM_000810	N_Shore
cg00796672	-0.209979	GRCh37/hg408	12	48596817	OR10AD1	NM_001004134
cg00797102	-0.282749	GRCh37/hg409	17	68168184	KCNJ2	NM_000891	S_Shelf
cg00800993	0.3315	GRCh37/hg410	20	58514806	C20orf177;PPP1R3D	NM_022106;NM_006242	Island
cg00804043	-0.199819	GRCh37/hg411	17	8771331	PIK3R6	NM_001010855
cg00804995	-0.365277	GRCh37/hg412	1	217010062	ESRRG;ESRRG;ESRRG	NM_206594;NM_206595;NM_001134285
cg00807909	-0.39267	GRCh37/hg413	5	169659618	C5orf58	NM_001102609	N_Shore
cg00808132	-0.283194	GRCh37/hg414	14	23511306	PSMB11	NM_001099780
cg00813765	-0.293468	GRCh37/hg415	X	134846987	CT45A1	NM_001017417
cg00813999	-0.336658	GRCh37/hg416	X	77582839	CYSLTR1;CYSLTR1	NM_006639;NM_006639
cg00821186	-0.373472	GRCh37/hg417	1	248790981	OR2T11	NM_001001964
cg00821510	-0.0836402	GRCh37/hg418	16	29085130	RRN3P2	NR_003369	N_Shore
cg00831237	-0.238459	GRCh37/hg419	12	50344289	AQP2	NM_000486
cg00831770	-0.205397	GRCh37/hg420	8	30707156	TEX15	NM_031271
cg00831909	-0.26917	GRCh37/hg421	1	13909623	PDPN;PDPN	NM_006474;NM_198389	Island
cg00832199	-0.273309	GRCh37/hg422	2	219030006	CXCR1	NM_000634
cg00844429	-0.29692	GRCh37/hg423	14	101511309	MIR487B;MIR381	NR_030267;NR_029873
cg00845900	-0.310264	GRCh37/hg424	7	129931729	CPA4;CPA4	NM_016352;NM_001163446
cg00845901	-0.190816	GRCh37/hg425	10	95952	TUBB8;TUBB8	NM_001164154;NM_177987	S_Shore
cg00846218	-0.14454	GRCh37/hg426	7	63666993	ZNF735	NM_001159524
cg00848007	-0.373535	GRCh37/hg427	12	68553396	IFNG;IFNG	NM_000619;NM_000619
cg00848374	-0.342377	GRCh37/hg428	1	215179216	KCNK2;KCNK2	NM_001017424;NM_001017424
cg00849025	-0.241806	GRCh37/hg429	11	58170461	OR5B3	NM_001005469
cg00852534	-0.250862	GRCh37/hg430	6	43212858	TTBK1	NM_032538	N_Shore
cg00852595	-0.32053	GRCh37/hg431	12	99548437	ANKS1B;ANKS1B;ANKS1B;ANKS1B;ANKS1B	NM_181670;NM_181670;NM_020140;NM_152788;NM_020140
cg00856952	-0.352479	GRCh37/hg432	14	101499433	MIR495	NR_030175
cg00859147	-0.287737	GRCh37/hg433	19	8841460	OR2Z1	NM_001004699
cg00864400	-0.245362	GRCh37/hg434	1	248458295	OR2T12	NM_001004692
cg00871055	-0.172932	GRCh37/hg435	19	46732220	IGFL1	NM_198541
cg00871129	-0.286262	GRCh37/hg436	20	44176425	SPINLW1;SPINLW1	NM_181502;NM_020398
cg00871381	-0.360329	GRCh37/hg437	19	3879827	ATCAY	NM_033064	N_Shore
cg00872532	-0.34229	GRCh37/hg438	2	189168448	GULP1	NM_016315
cg00876196	-0.28628	GRCh37/hg439	19	55315034	KIR2DL4;KIR2DL4;KIR2DL4	NM_002255;NM_001080770;NM_001080772
cg00883837	-0.205787	GRCh37/hg440	1	248551173	OR2T6	NM_001005471
cg00888758	-0.274062	GRCh37/hg441	1	152196674	HRNR	NM_001009931
cg00891278	0.247579	GRCh37/hg442	3	126113784	CCDC37;CCDC37	NM_182628;NM_182628	Island
cg00891541	0.280028	GRCh37/hg443	16	68481487	SMPD3	NM_018667	Island
cg00893045	-0.128373	GRCh37/hg444	15	66795844	SNORD18A;RPL4;SNORD18B;SNORD16	NR_002441;NM_000968;NR_002442;NR_002440
cg00895324	-0.386919	GRCh37/hg445	21	41238517	PCP4	NM_006198
cg00895354	-0.214596	GRCh37/hg446	20	62810199	MYT1	NM_004535	Island
cg00895528	-0.236357	GRCh37/hg447	20	61867349	BIRC7;BIRC7;BIRC7;BIRC7	NM_139317;NM_022161;NM_139317;NM_022161	N_Shelf
cg00902763	-0.319785	GRCh37/hg448	3	183750690	HTR3D;HTR3D;HTR3D	NM_001145143;NM_001163646;NM_182537
cg00910338	-0.359835	GRCh37/hg449	14	101423117	SNORD114-6	NR_003198
cg00911370	-0.257433	GRCh37/hg450	20	1472098	SIRPB2;SIRPB2;SIRPB2;SIRPB2	NM_001134836;NM_001122962;NM_001122962;NM_001134836
cg00911376	-0.310358	GRCh37/hg451	16	84274417	KCNG4	NM_172347	S_Shelf
cg00911873	-0.343652	GRCh37/hg452	7	18067463	PRPS1L1;PRPS1L1	NM_175886;NM_175886
cg00913032	-0.29968	GRCh37/hg453	2	2328447	MYT1L;LOC730811	NM_015025;NR_024468
cg00914659	-0.378981	GRCh37/hg454	13	25671759	PABPC3	NM_030979	S_Shore
cg00915092	-0.274549	GRCh37/hg455	3	108031411	HHLA2	NM_007072
cg00921682	-0.247293	GRCh37/hg456	19	42081255	CEACAM21;CEACAM21	NM_001098506;NM_033543
cg00921819	-0.282796	GRCh37/hg457	12	6811021	C12orf53	NM_153685	S_Shore
cg00922825	-0.385028	GRCh37/hg458	10	98946790	SLIT1	NM_003061	S_Shore
cg00922841	-0.364789	GRCh37/hg459	1	152955080	SPRR1A	NM_005987
cg00923481	-0.301031	GRCh37/hg460	12	108567802	WSCD2	NM_014653
cg00926400	0.29572	GRCh37/hg461	2	198651498	BOLL;BOLL	NM_197970;NM_033030	Island
cg00933692	-0.289788	GRCh37/hg462	17	10421365	MYH1	NM_005963
cg00934017	-0.263469	GRCh37/hg463	1	115842640	NGF	NM_002506
cg00934735	-0.204346	GRCh37/hg464	5	180582587	OR2V2	NM_206880
cg00936728	-0.230836	GRCh37/hg465	1	159772194	FCRL6;FCRL6	NM_001004310;NM_001004310
cg00938429	-0.409325	GRCh37/hg466	12	43946880	ADAMTS20	NM_025003	S_Shore
cg00938877	-0.434318	GRCh37/hg467	1	248200285	OR2L2;OR2L13	NM_001004686;NM_175911
cg00944166	-0.321414	GRCh37/hg468	5	101834675	SLCO6A1;SLCO6A1	NM_173488;NM_173488	Island
cg00944580	-0.286931	GRCh37/hg469	1	58333307	DAB1;MIR548D2	NM_021080;NR_030385
cg00947859	-0.222569	GRCh37/hg470	21	46067411	KRTAP10-11;KRTAP10-11;C21orf29	NM_198692;NM_198692;NM_144991
cg00949578	-0.47535	GRCh37/hg471	18	73140785	C18orf62	NM_001037331
cg00953211	-0.194257	GRCh37/hg472	1	145414709	HFE2;HFE2;HFE2;HFE2	NM_202004;NM_213653;NM_213652;NM_145277	N_Shore
cg00953233	-0.107615	GRCh37/hg473	7	75124642	SPDYE5	NM_001099435
cg00953399	-0.309388	GRCh37/hg474	6	116867006	FAM26D;BET3L	NM_153036;NM_001139444
cg00955544	-0.351429	GRCh37/hg475	21	31767222	KRTAP13-1	NM_181599
cg00957698	-0.283568	GRCh37/hg476	4	121991345	C4orf31	NM_024574	N_Shore
cg00962147	-0.198811	GRCh37/hg477	16	6949843	A2BP1;A2BP1;A2BP1	NM_001142333;NM_001142334;NM_018723
cg00962799	-0.242218	GRCh37/hg478	X	52651887	SSX8	NR_027250
cg00967809	-0.293399	GRCh37/hg479	1	115829419	NGF	NM_002506
cg00977301	-0.236584	GRCh37/hg480	15	25427487	SNORD115-7	NR_003299
cg00981443	-0.368227	GRCh37/hg481	1	152681163	LCE4A	NM_178356
cg00981928	-0.177669	GRCh37/hg482	7	56563152	DKFZp434L192	NR_026929
cg00982641	-0.388607	GRCh37/hg483	5	169659845	C5orf58	NM_001102609	Island
cg00982805	-0.18713	GRCh37/hg484	11	1619030	HCCA2;KRTAP5-2;LOC338651	NM_053005;NM_001004325;NR_021489
cg00983899	-0.247721	GRCh37/hg485	11	67290853	CABP2;CABP2;CABP2;CABP2	NM_031204;NM_016366;NM_016366;NM_031204	S_Shelf
cg00987513	-0.205659	GRCh37/hg486	1	145413337	HFE2;HFE2;HFE2;HFE2;HFE2;HFE2;HFE2;HFE2	NM_202004;NM_202004;NM_213653;NM_145277;NM_213652;NM_213652;NM_145277;NM_213653	N_Shelf
cg00988577	-0.413689	GRCh37/hg487	6	32978548	HLA-DOA	NM_002119	S_Shelf
cg00989505	-0.362673	GRCh37/hg488	14	101489496	MIR299;MIR411	NR_029841;NR_030389
cg00990740	-0.260315	GRCh37/hg489	21	39871287	ERG;ERG;ERG;ERG	NM_004449;NM_182918;NM_001136155;NM_001136154
cg00991400	-0.409811	GRCh37/hg490	7	126883137	GRM8;GRM8;GRM8	NM_000845;NM_001127323;NR_028041
cg00992711	-0.264082	GRCh37/hg491	7	5327162	SLC29A4;SLC29A4	NM_153247;NM_001040661	S_Shelf
cg00993710	-0.0972516	GRCh37/hg492	7	150722703	ATG9B	NM_173681	N_Shelf
cg00994394	-0.36487	GRCh37/hg493	1	86934607	CLCA1;CLCA1	NM_001285;NM_001285
cg00997234	-0.132895	GRCh37/hg494	6	74021027	C6orf147	NR_027005	S_Shore
cg00997262	-0.101763	GRCh37/hg495	16	19421265	TMC5;TMC5	NM_001105248;NM_001105249	N_Shore
cg00997604	-0.102652	GRCh37/hg496	8	43146894	POTEA;POTEA	NM_001002920;NM_001005365
cg00998782	-0.318906	GRCh37/hg497	1	152815459	LCE6A;LCE6A	NM_001128600;NM_001128600
cg01001101	-0.273447	GRCh37/hg498	7	31726494	C7orf16;C7orf16	NM_001145123;NM_006658
cg01003390	-0.34055	GRCh37/hg499	11	4661207	OR51D1	NM_001004751
cg01007458	-0.312776	GRCh37/hg500	19	15084527	SLC1A6	NM_005071
cg01007894	-0.276537	GRCh37/hg501	9	135957353	CELP	NR_001275
cg01008164	-0.368208	GRCh37/hg502	11	4825232	OR52R1	NM_001005177
cg01008405	0.136922	GRCh37/hg503	5	139039026	CXXC5	NM_016463	N_Shore
cg01011918	-0.322573	GRCh37/hg504	1	153013573	SPRR2D;SPRR2D	NM_006945;NM_006945
cg01015123	-0.307802	GRCh37/hg505	3	161214690	OTOL1	NM_001080440
cg01015354	-0.267217	GRCh37/hg506	17	21823975	FAM27L	NR_028336
cg01019985	-0.383862	GRCh37/hg507	1	247752006	OR2G2	NM_001001915
cg01022345	-0.226547	GRCh37/hg508	14	101317819	MIR770;MEG3;MEG3;MEG3	NR_030528;NR_003531;NR_003530;NR_002766
cg01024175	-0.472645	GRCh37/hg509	1	248722838	OR2T29	NM_001004694
cg01024618	-0.309228	GRCh37/hg510	5	121478928	ZNF474	NM_207317
cg01039498	-0.328016	GRCh37/hg511	12	53190173	KRT3	NM_057088
cg01042100	-0.258208	GRCh37/hg512	10	48391548	RBP3	NM_002900	S_Shelf
cg01045835	-0.352061	GRCh37/hg513	5	82969530	HAPLN1	NM_001884
cg01046703	-0.326346	GRCh37/hg514	2	105858101	GPR45	NM_007227	N_Shore
cg01047028	-0.365392	GRCh37/hg515	11	134263279	B3GAT1;B3GAT1	NM_018644;NM_054025
cg01050005	-0.202437	GRCh37/hg516	12	7902721	CLEC4C;CLEC4C	NM_130441;NM_203503
cg01054454	-0.285031	GRCh37/hg517	8	143869334	LY6D	NM_003695
cg01055129	-0.287614	GRCh37/hg518	8	11996358	FAM66D;USP17L2	NR_027425;NM_201402
cg01055695	-0.317731	GRCh37/hg519	9	138452950	PAEP;PAEP	NM_002571;NM_001018049
cg01058902	-0.286108	GRCh37/hg520	1	201707751	NAV1;NAV1	NM_001167738;NM_020443	N_Shore
cg01064286	-0.374451	GRCh37/hg521	1	212777218	ATF3	NM_001030287	N_Shelf
cg01064758	-0.303825	GRCh37/hg522	8	134115653	TG;SLA;SLA	NM_003235;NM_001045556;NM_001045557
cg01067405	-0.339762	GRCh37/hg523	19	54850417	LILRA4;LILRA4	NM_012276;NM_012276
cg01067603	-0.329324	GRCh37/hg524	1	58331989	DAB1;MIR548D2	NM_021080;NR_030385
cg01070223	-0.160861	GRCh37/hg525	X	34961618	FAM47B	NM_152631	Island
cg01071367	-0.234745	GRCh37/hg526	2	97174391	NEURL3	NR_026875	Island
cg01078903	-0.422449	GRCh37/hg527	14	101512374	MIR487B;MIR539	NR_030267;NR_030256
cg01087485	-0.267433	GRCh37/hg528	7	97619469	OCM2	NM_006188
cg01088952	-0.330116	GRCh37/hg529	14	47670060	MDGA2;MDGA2	NM_001113498;NM_182830
cg01093088	-0.330343	GRCh37/hg530	1	153322488	PGLYRP4	NM_020393
cg01093934	-0.302517	GRCh37/hg531	2	177465789	MIR1246	NR_031648
cg01094310	-0.240131	GRCh37/hg532	12	55714602	OR6C1	NM_001005182
cg01097663	-0.264595	GRCh37/hg533	14	42300132	LRFN5	NM_152447
cg01097963	-0.320336	GRCh37/hg534	13	38370060	TRPC4;TRPC4;TRPC4;TRPC4;TRPC4;TRPC4	NM_001135958;NM_001135957;NM_016179;NM_001135956;NM_003306;NM_001135955
cg01098474	-0.24518	GRCh37/hg535	7	57508755	ZNF716	NM_001159279
cg01098491	-0.280919	GRCh37/hg536	14	47769981	MDGA2;MDGA2	NM_001113498;NM_182830
cg01098981	-0.317196	GRCh37/hg537	13	53602266	OLFM4	NM_006418
cg01099299	-0.165432	GRCh37/hg538	2	133016453	NCRNA00164	NR_027020	S_Shore
cg01099512	-0.310737	GRCh37/hg539	14	25045607	CTSG	NM_001911
cg01105427	-0.239709	GRCh37/hg540	4	8593507	CPZ;CPZ;CPZ	NM_001014448;NM_003652;NM_001014447	N_Shore
cg01108370	0.368857	GRCh37/hg541	7	151330008	PRKAG2;PRKAG2;PRKAG2	NM_016203;NM_024429;NM_001040633
cg01109135	-0.265611	GRCh37/hg542	14	105532252	GPR132	NM_013345
cg01110418	-0.321098	GRCh37/hg543	X	71363658	FLJ44635	NM_207422
cg01112778	-0.239315	GRCh37/hg544	5	146460987	PPP2R2B;PPP2R2B;PPP2R2B;PPP2R2B	NM_181677;NM_181677;NM_181678;NM_181678
cg01115560	-0.325615	GRCh37/hg545	X	75647436	MAGEE1	NM_020932	N_Shore
cg01116134	-0.111933	GRCh37/hg546	20	23970162	GGTLC1	NM_178311	S_Shore
cg01116188	-0.375924	GRCh37/hg547	13	36788859	SOHLH2	NM_017826	Island
cg01119169	-0.30371	GRCh37/hg548	14	101521603	MIR485;MIR453;MIR668	NR_030160;NR_029969;NR_030408
cg01120132	-0.348971	GRCh37/hg549	19	31640711	DKFZp566F0947	NR_026894
cg01120173	0.328235	GRCh37/hg550	17	5019669	ZNF232	NM_014519	Island
cg01126821	-0.213877	GRCh37/hg551	11	1650595	HCCA2;KRTAP5-5	NM_053005;NM_001001480
cg01128161	-0.210464	GRCh37/hg552	4	122302680	QRFPR	NM_198179	S_Shore
cg01129262	-0.344406	GRCh37/hg553	11	131239289	NTM	NM_001048209
cg01129958	-0.310833	GRCh37/hg554	8	19458710	CSGALNACT1;CSGALNACT1;CSGALNACT1	NM_001130518;NR_024040;NM_018371	N_Shore
cg01131100	-0.319019	GRCh37/hg555	14	101495047	MIR494	NR_030174
cg01132653	-0.336106	GRCh37/hg556	14	101489649	MIR299;MIR411	NR_029841;NR_030389
cg01134144	-0.203572	GRCh37/hg557	X	135863582	ARHGEF6	NM_004840
cg01134551	-0.356136	GRCh37/hg558	8	11839138	DEFB135	NM_001033017
cg01134935	-0.303011	GRCh37/hg559	14	23845091	CMTM5;IL25;IL25;CMTM5	NM_001037288;NM_172314;NM_022789;NM_138460
cg01135626	-0.254196	GRCh37/hg560	X	72667095	CDX4	NM_005193	N_Shore
cg01135961	-0.145452	GRCh37/hg561	3	107416903	BBX;BBX	NM_020235;NM_001142568
cg01137672	-0.16946	GRCh37/hg562	3	71380336	FOXP1;FOXP1	NM_032682;NM_001012505
cg01138020	-0.333576	GRCh37/hg563	17	4337094	SPNS3	NM_182538
cg01138740	-0.318807	GRCh37/hg564	X	137946672	FGF13;FGF13;FGF13;FGF13	NM_001139501;NM_001139500;NM_001139502;NM_001139498
cg01141438	-0.258927	GRCh37/hg565	3	189836207	LEPREL1;LEPREL1	NM_001134418;NM_018192	N_Shore
cg01142475	-0.274044	GRCh37/hg566	17	10452905	MYH2;MYH2;MYH2	NM_001100112;NM_017534;NM_001100112
cg01145442	-0.399654	GRCh37/hg567	11	6790970	OR2AG2	NM_001004490
cg01148092	-0.255866	GRCh37/hg568	6	40509971	LRFN2	NM_020737
cg01153834	-0.288955	GRCh37/hg569	11	3254296	MRGPRE	NM_001039165	Island
cg01157951	-0.192024	GRCh37/hg570	6	31540399	LTA;LTA	NM_001159740;NM_000595
cg01158657	-0.282446	GRCh37/hg571	6	52109385	IL17F	NM_052872
cg01160452	-0.247671	GRCh37/hg572	10	118957098	KCNK18	NM_181840
cg01165362	-0.335066	GRCh37/hg573	1	248845209	OR14I1	NM_001004734
cg01166219	-0.351166	GRCh37/hg574	20	58570523	CDH26;CDH26	NM_177980;NM_021810
cg01171339	0.125544	GRCh37/hg575	6	27831894	HIST1H2AL	NM_003511	N_Shore
cg01171456	-0.305188	GRCh37/hg576	7	2726646	AMZ1	NM_133463	N_Shore
cg01178063	-0.295058	GRCh37/hg577	X	69283055	OTUD6A	NM_207320	Island
cg01182660	-0.37051	GRCh37/hg578	22	22864211	ZNF280B	NM_080764	S_Shore
cg01184282	-0.296268	GRCh37/hg579	7	141617618	OR9A4	NM_001001656
cg01184492	-0.467488	GRCh37/hg580	1	205898643	SLC26A9;SLC26A9;SLC26A9	NM_052934;NM_134325;NM_001142600
cg01189638	-0.312634	GRCh37/hg581	2	152213504	TNFAIP6	NM_007115
cg01190974	-0.180237	GRCh37/hg582	2	97650711	FAM178B	NM_001122646	N_Shore
cg01195214	0.182203	GRCh37/hg583	16	1362243	UBE2I;UBE2I;UBE2I;UBE2I	NM_194260;NM_194259;NM_003345;NM_194261	N_Shore
cg01195910	-0.215548	GRCh37/hg584	10	43701941	RASGEF1A	NM_145313	S_Shelf
cg01201797	-0.171014	GRCh37/hg585	2	208635605	FZD5	NM_003468	S_Shore
cg01201932	-0.337533	GRCh37/hg586	14	24978681	CMA1	NM_001836
cg01204305	0.175998	GRCh37/hg587	3	49756497	AMIGO3;RNF123	NM_198722;NM_022064	Island
cg01205338	-0.376437	GRCh37/hg588	14	101509249	MIR1185-2;MIR1185-1	NR_031571;NR_031575
cg01207916	-0.246812	GRCh37/hg589	15	79500886	MIR184	NR_029705
cg01208224	-0.320412	GRCh37/hg590	4	6383645	PPP2R2C;PPP2R2C	NM_181876;NM_020416	S_Shelf
cg01211906	-0.259893	GRCh37/hg591	11	2322286	C11orf21;TSPAN32;C11orf21	NR_024621;NM_139022;NM_001142946
cg01215061	-0.423175	GRCh37/hg592	X	89176940	TGIF2LX;TGIF2LX	NM_138960;NM_138960
cg01216882	-0.312357	GRCh37/hg593	20	31804277	C20orf71;C20orf71	NM_178466;NM_001042439
cg01218580	-0.270522	GRCh37/hg594	10	118083830	C10orf96	NM_198515
cg01223011	-0.261624	GRCh37/hg595	3	128714144	KIAA1257	NM_020741	S_Shore
cg01223204	-0.369046	GRCh37/hg596	22	22863655	ZNF280B	NM_080764	S_Shore
cg01223673	-0.190348	GRCh37/hg597	11	15133828	INSC	NM_001031853	N_Shelf
cg01224884	-0.45579	GRCh37/hg598	5	17272870	BASP1	NM_006317	N_Shelf
cg01225525	-0.315232	GRCh37/hg599	4	164393802	TKTL2	NM_032136	N_Shore
cg01225788	-0.361361	GRCh37/hg600	8	70404514	SULF1;SULF1;SULF1;SULF1	NM_015170;NM_001128206;NM_001128205;NM_001128204
cg01227558	-0.27108	GRCh37/hg601	5	166710846	ODZ2	NM_001122679
cg01229760	-0.319243	GRCh37/hg602	11	7728104	OVCH2	NM_198185
cg01230491	0.111416	GRCh37/hg603	9	117044	FOXD4	NM_207305	Island
cg01232479	-0.312689	GRCh37/hg604	14	101497660	MIR543	NR_030619
cg01242426	-0.362801	GRCh37/hg605	11	6048685	OR56A1	NM_001001917
cg01243773	-0.310951	GRCh37/hg606	11	125050012	PKNOX2	NM_022062
cg01244775	-0.296883	GRCh37/hg607	2	131675994	ARHGEF4;ARHGEF4	NM_032995;NM_015320	S_Shore
cg01245667	-0.389566	GRCh37/hg608	15	99048469	FAM169B	NM_182562
cg01247127	-0.24249	GRCh37/hg609	20	1538366	SIRPD	NM_178460
cg01253753	-0.37388	GRCh37/hg610	12	8666295	CLEC4D;CLEC4D	NM_080387;NM_080387
cg01254707	-0.326612	GRCh37/hg611	2	102953421	IL1RL1;IL1RL1	NM_016232;NM_003856
cg01255591	-0.229902	GRCh37/hg612	20	42965710	R3HDML;R3HDML	NM_178491;NM_178491
cg01256165	-0.167516	GRCh37/hg613	20	62716606	OPRL1;C20orf201;OPRL1	NM_000913;NM_001007125;NM_182647	N_Shore
cg01260688	-0.0945069	GRCh37/hg614	19	58037443	ZNF549	NM_153263	N_Shore
cg01264765	-0.301407	GRCh37/hg615	16	84327869	WFDC1	NM_021197	N_Shore
cg01268381	-0.321808	GRCh37/hg616	21	42219771	DSCAM	NM_001389	S_Shore
cg01268824	0.411091	GRCh37/hg617	19	58220818	ZNF154	NM_001085384	S_Shore
cg01270230	-0.240889	GRCh37/hg618	10	43701731	RASGEF1A	NM_145313	S_Shelf
cg01273384	-0.24482	GRCh37/hg619	20	60529758	MIR1257	NR_031658
cg01277511	-0.339404	GRCh37/hg620	20	23016753	SSTR4	NM_001052	Island
cg01280390	-0.278393	GRCh37/hg621	8	19363452	CSGALNACT1;CSGALNACT1;CSGALNACT1	NM_001130518;NR_024040;NM_018371
cg01281175	-0.313609	GRCh37/hg622	5	175109114	HRH2;HRH2;HRH2	NM_022304;NM_001131055;NM_022304
cg01281911	0.288354	GRCh37/hg623	1	47882686	FOXE3	NM_012186	Island
cg01284128	-0.460143	GRCh37/hg624	X	22290916	ZNF645	NM_152577
cg01290869	-0.150718	GRCh37/hg625	X	148854603	HSFX2;HSFX1	NM_001164415;NM_016153
cg01292613	-0.446367	GRCh37/hg626	19	56459108	NLRP8	NM_176811
cg01293723	-0.198716	GRCh37/hg627	17	39183037	KRTAP1-5	NM_031957
cg01296705	-0.378482	GRCh37/hg628	5	175108269	HRH2;HRH2	NM_001131055;NM_022304
cg01300218	-0.318107	GRCh37/hg629	21	42557529	BACE2;PLAC4;BACE2;BACE2	NM_012105;NM_182832;NM_138991;NM_138992
cg01300684	-0.219786	GRCh37/hg630	4	141230118	SCOC	NM_032547
cg01301252	-0.226191	GRCh37/hg631	5	140724683	PCDHGA2;PCDHGA3;PCDHGA3;PCDHGA1	NM_018915;NM_018916;NM_032011;NM_018912	N_Shore
cg01302245	-0.317487	GRCh37/hg632	11	128813583	TP53AIP1	NM_022112
cg01303099	-0.343288	GRCh37/hg633	11	60534360	MS4A15;MS4A15	NM_152717;NM_001098835	N_Shore
cg01303723	0.378065	GRCh37/hg634	10	134600680	NKX6-2	NM_177400	Island
cg01304499	-0.214331	GRCh37/hg635	19	2305246	LINGO3	NM_001101391	N_Shelf
cg01307615	-0.356511	GRCh37/hg636	X	110515005	CAPN6	NM_014289
cg01309081	-0.256148	GRCh37/hg637	11	3187362	OSBPL5;OSBPL5;OSBPL5	NM_001144063;NM_020896;NM_145638	S_Shore
cg01310029	-0.303051	GRCh37/hg638	3	3152374	IL5RA;IL5RA;IL5RA;IL5RA;IL5RA;IL5RA	NM_175728;NM_175725;NM_175726;NM_000564;NM_175724;NM_175727
cg01311181	-0.260301	GRCh37/hg639	22	44577181	PARVG;PARVG;PARVG;PARVG;PARVG;PARVG	NM_001137605;NR_024427;NM_001137606;NR_024428;NR_024426;NM_022141
cg01313732	-0.310858	GRCh37/hg640	12	10252119	CLEC1A	NM_016511
cg01315070	-0.284538	GRCh37/hg641	19	51144072	SYT3;SYT3	NM_001160329;NM_001160328	S_Shore
cg01315407	-0.363055	GRCh37/hg642	4	122086177	TNIP3;TNIP3	NM_001128843;NM_024873
cg01320036	-0.217464	GRCh37/hg643	11	4665165	OR51E1;OR51E1	NM_152430;NM_152430
cg01321088	-0.315839	GRCh37/hg644	4	91156155	FAM190A;FAM190A	NM_001145065;NM_207491
cg01324548	-0.314181	GRCh37/hg645	16	1539318	C16orf38	NM_001013658	S_Shore
cg01330815	-0.296025	GRCh37/hg646	1	204652225	LRRN2;LRRN2	NM_006338;NM_201630	N_Shore
cg01331196	-0.282224	GRCh37/hg647	3	11287078	HRH1;HRH1;HRH1	NM_001098213;NM_001098212;NM_001098211
cg01331780	-0.243431	GRCh37/hg648	X	30265202	MAGEB1;MAGEB1;MAGEB1	NM_177404;NM_002363;NM_177415	Island
cg01334209	-0.382296	GRCh37/hg649	17	39382247	KRTAP9-2	NM_031961
cg01334432	-0.391109	GRCh37/hg650	1	209604583	LOC642587;MIR205	NM_001104548;NR_029622
cg01343097	-0.451436	GRCh37/hg651	1	248284971	OR2M1P	NR_002141
cg01343192	-0.294036	GRCh37/hg652	11	5475082	OR51I2	NM_001004754
cg01351041	0.296365	GRCh37/hg653	3	140660569	SLC25A36;SLC25A36	NM_001104647;NM_018155	Island
cg01351225	-0.361929	GRCh37/hg654	7	117864824	ANKRD7;ANKRD7	NM_019644;NM_019644
cg01351787	-0.30792	GRCh37/hg655	14	20664021	OR11G2	NM_001005503
cg01354447	-0.317918	GRCh37/hg656	X	31089887	FTHL17	NM_031894	Island
cg01356611	-0.237988	GRCh37/hg657	19	48431097	SNAR-C5;SNAR-C2;SNAR-C1	NR_024219;NR_024217;NR_024220
cg01360586	-0.33986	GRCh37/hg658	21	39285679	KCNJ6	NM_002240	N_Shelf
cg01362515	-0.2229	GRCh37/hg659	17	39782091	KRT17	NM_000422
cg01362570	0.333128	GRCh37/hg660	3	140660572	SLC25A36;SLC25A36	NM_001104647;NM_018155	Island
cg01364651	-0.310803	GRCh37/hg661	7	18067537	PRPS1L1	NM_175886
cg01364826	-0.342981	GRCh37/hg662	1	205392200	LEMD1	NM_001001552
cg01367005	-0.071485	GRCh37/hg663	17	38518966	GJD3;GJD3	NM_152219;NM_152219	Island
cg01367097	-0.384519	GRCh37/hg664	1	163037784	RGS4;RGS4;RGS4	NM_001102445;NM_001113381;NM_005613
cg01368415	-0.332557	GRCh37/hg665	11	66206894	MRPL11;MRPL11;MRPL11	NM_170739;NM_016050;NM_170738
cg01369220	-0.230633	GRCh37/hg666	5	140248564	PCDHA7;PCDHA6;PCDHA11;PCDHA11;PCDHA10;PCDHA4;PCDHA11;PCDHA8;PCDHA6;PCDHA1;PCDHA2;PCDHA1;PCDHA9;PCDHA11;PCDHA5;PCDHA3;PCDHA10	NM_018910;NM_018909;NM_018902;NM_031861;NM_018901;NM_018907;NM_018902;NM_018911;NM_031849;NM_031411;NM_018905;NM_018900;NM_031857;NM_031861;NM_018908;NM_018906;NM_031860	N_Shore
cg01369228	-0.446022	GRCh37/hg667	7	18067403	PRPS1L1	NM_175886
cg01381130	-0.309679	GRCh37/hg668	8	142431473	PTP4A3;PTP4A3	NM_007079;NM_032611	S_Shelf
cg01382771	-0.272261	GRCh37/hg669	X	102983822	GLRA4	NM_001024452
cg01396102	-0.360666	GRCh37/hg670	1	13517115	PRAMEF20	NM_001099852
cg01396832	-0.252191	GRCh37/hg671	8	86786605	REXO1L1;REXO1L1	NM_172239;NM_172239	N_Shore
cg01397001	-0.313693	GRCh37/hg672	22	39352848	APOBEC3A	NM_145699
cg01397912	-0.304958	GRCh37/hg673	19	55670288	C19orf51;TNNI3	NM_178837;NM_000363	N_Shore
cg01401534	0.141685	GRCh37/hg674	6	4079342	C6orf201;C6orf146;C6orf146	NM_001085401;NM_173563;NM_173563	Island
cg01405147	-0.303087	GRCh37/hg675	13	25337255	RNF17	NM_031277
cg01407235	-0.307021	GRCh37/hg676	2	69001799	ARHGAP25;ARHGAP25;ARHGAP25;ARHGAP25	NM_001007231;NM_014882;NM_001166276;NM_001166277
cg01407341	-0.289522	GRCh37/hg677	15	97326798	SPATA8;SPATA8	NM_173499;NM_173499
cg01408260	-0.284933	GRCh37/hg678	X	103216565	TMSB15B;MIR1256	NM_194324;NR_031657	N_Shore
cg01409709	-0.275632	GRCh37/hg679	2	238322334	COL6A3;COL6A3;COL6A3;COL6A3;COL6A3	NM_057165;NM_004369;NM_057167;NM_057166;NM_057164
cg01410746	-0.220502	GRCh37/hg680	3	351003	CHL1	NM_006614	S_Shore
cg01411759	-0.268984	GRCh37/hg681	19	54177144	MIR498	NR_030182
cg01413492	-0.423804	GRCh37/hg682	X	47985547	SPACA5	NM_205856
cg01416043	-0.423844	GRCh37/hg683	2	11053694	KCNF1	NM_002236	Island
cg01416317	-0.23355	GRCh37/hg684	19	45737208	EXOC3L2	NM_138568	N_Shore
cg01416657	-0.171971	GRCh37/hg685	1	205392241	LEMD1	NM_001001552
cg01417313	-0.401803	GRCh37/hg686	1	210409662	SERTAD4	NM_019605	S_Shelf
cg01417606	-0.260784	GRCh37/hg687	17	77126866	HRNBP3	NM_001082575	N_Shore
cg01421615	-0.351563	GRCh37/hg688	10	126782592	CTBP2;CTBP2	NM_001083914;NM_001329
cg01421902	-0.367539	GRCh37/hg689	19	53697534	ZNF665	NM_024733	S_Shore
cg01422467	-0.311547	GRCh37/hg690	4	103998289	NHEDC2	NM_178833	S_Shore
cg01424997	-0.378827	GRCh37/hg691	19	56443419	NLRP13	NM_176810
cg01429075	-0.325423	GRCh37/hg692	6	39290711	KCNK16;KCNK16;KCNK16;KCNK16	NM_001135106;NM_001135107;NM_032115;NM_001135105
cg01430372	-0.0968351	GRCh37/hg693	17	38976870	TMEM99;KRT10	NM_145274;NM_000421
cg01432902	-0.296808	GRCh37/hg694	1	3478216	MEGF6;MIR551A	NM_001409;NR_030277
cg01436279	-0.226928	GRCh37/hg695	19	5455638	ZNRF4	NM_181710	Island
cg01440333	-0.217291	GRCh37/hg696	1	111770111	CHI3L2;CHI3L2	NM_001025197;NM_004000
cg01442426	-0.340938	GRCh37/hg697	3	46069366	XCR1;XCR1	NM_005283;NM_001024644
cg01442531	-0.385431	GRCh37/hg698	3	3848115	LRRN1	NM_020873
cg01442943	-0.289516	GRCh37/hg699	6	41215914	TREML2P	NR_002794
cg01444726	-0.322465	GRCh37/hg700	15	34637567	C15orf55	NM_175741
cg01450842	-0.294837	GRCh37/hg701	2	48796213	STON1-GTF2A1L;STON1-GTF2A1L	NM_172311;NM_172311
cg01454519	-0.34956	GRCh37/hg702	20	23860242	CST5	NM_001900
cg01455398	-0.21308	GRCh37/hg703	17	77200481	HRNBP3	NM_001082575
cg01459162	-0.212015	GRCh37/hg704	1	17574330	PADI3	NM_016233
cg01464104	-0.25219	GRCh37/hg705	11	56043040	OR5T1	NM_001004745
cg01464515	-0.26091	GRCh37/hg706	10	72254323	KIAA1274	NM_014431
cg01465323	-0.275797	GRCh37/hg707	3	13609994	FBLN2;FBLN2;FBLN2	NM_001165035;NM_001004019;NM_001998	N_Shore
cg01469547	-0.312124	GRCh37/hg708	11	7847155	OR5P3	NM_153445
cg01469715	-0.318609	GRCh37/hg709	16	27900716	GSG1L;GSG1L	NM_144675;NM_001109763
cg01473525	-0.364565	GRCh37/hg710	X	103085819	RAB9B	NM_016370	N_Shore
cg01474260	-0.161399	GRCh37/hg711	22	17073884	CCT8L2	NM_014406
cg01474741	-0.154923	GRCh37/hg712	19	43588025	PSG2	NM_031246
cg01480771	-0.301614	GRCh37/hg713	19	51415170	KLK4	NM_004917	N_Shore
cg01481989	0.310681	GRCh37/hg714	2	183731169	FRZB	NM_001463	Island
cg01482912	-0.0564927	GRCh37/hg715	6	133137119	RPS12;SNORD100;SNORA33	NM_001016;NR_002435;NR_002436	S_Shore
cg01502320	-0.233765	GRCh37/hg716	17	16875558	TNFRSF13B	NM_012452
cg01502373	-0.308522	GRCh37/hg717	22	25158976	TOP1P2;PIWIL3	NR_001283;NM_001008496	N_Shore
cg01505312	-0.202038	GRCh37/hg718	11	56258856	OR5M8;OR8U8	NM_001005282;NM_001013356
cg01505556	-0.184512	GRCh37/hg719	6	30174125	TRIM26	NM_003449
cg01506917	-0.303991	GRCh37/hg720	6	42417086	TRERF1	NM_033502	N_Shelf
cg01507200	-0.459244	GRCh37/hg721	1	247877066	OR6F1	NM_001005286
cg01507753	-0.300693	GRCh37/hg722	2	28718569	PLB1;PLB1	NM_001170585;NM_153021
cg01515155	-0.376644	GRCh37/hg723	11	55579363	OR5L1	NM_001004738
cg01515427	-0.360115	GRCh37/hg724	1	53924218	DMRTB1	NM_033067	N_Shore
cg01515802	-0.42994	GRCh37/hg725	19	54876749	LAIR1;LAIR1	NM_021706;NM_002287
cg01518591	-0.317601	GRCh37/hg726	6	29408229	OR10C1	NM_013941
cg01522296	-0.260853	GRCh37/hg727	22	50452415	IL17REL	NM_001001694	N_Shore
cg01522437	-0.268085	GRCh37/hg728	11	18748167	IGSF22	NM_173588
cg01523600	-0.237547	GRCh37/hg729	8	22959713	TNFRSF10C	NM_003841	N_Shore
cg01524894	-0.239284	GRCh37/hg730	5	140212752	PCDHA6;PCDHA2;PCDHA1;PCDHA7;PCDHA1;PCDHA7;PCDHA6;PCDHA5;PCDHA3;PCDHA4	NM_031849;NM_018905;NM_031411;NM_031852;NM_018900;NM_018910;NM_018909;NM_018908;NM_018906;NM_018907	N_Shore
cg01527581	-0.322841	GRCh37/hg731	8	1475228	DLGAP2	NM_004745
cg01532771	-0.280766	GRCh37/hg732	19	7827560	CLEC4M;CLEC4M;CLEC4M;CLEC4M;CLEC4M;CLEC4M;CLEC4M;CLEC4M;CLEC4M;CLEC4M;CLEC4M;CLEC4M	NM_001144907;NR_026709;NR_026708;NM_001144911;NM_001144906;NM_014257;NM_001144905;NM_001144904;NR_026707;NM_001144909;NM_001144908;NM_001144910
cg01533177	-0.322637	GRCh37/hg733	14	101520369	MIR134;MIR668;MIR382;MIR485	NR_029698;NR_030408;NR_029874;NR_030160
cg01540165	-0.215736	GRCh37/hg734	11	3239402	C11orf36;MRGPRG	NR_027138;NM_001164377	Island
cg01543933	-0.27294	GRCh37/hg735	17	19989722	CYTSB;CYTSB	NM_152904;NM_001033553
cg01544812	-0.125008	GRCh37/hg736	7	22540154	MGC87042;MGC87042	NM_207342;NM_001164460	S_Shore
cg01545419	-0.280666	GRCh37/hg737	X	30265447	MAGEB1;MAGEB1;MAGEB1	NM_177404;NM_002363;NM_177415	Island
cg01546430	-0.202172	GRCh37/hg738	5	156607836	ITK	NM_005546
cg01548463	-0.393445	GRCh37/hg739	7	135433715	FAM180A	NM_205855
cg01548777	-0.437871	GRCh37/hg740	20	62433998	ZBTB46	NM_025224	Island
cg01551238	-0.147356	GRCh37/hg741	1	11548576	PTCHD2	NM_020780
cg01552173	-0.37902	GRCh37/hg742	6	41195195	TREML4	NM_198153
cg01558877	-0.272946	GRCh37/hg743	22	32555310	C22orf42	NM_001010859
cg01559776	-0.222808	GRCh37/hg744	5	159613528	FABP6	NM_001130958
cg01563071	-0.31914	GRCh37/hg745	3	131647680	CPNE4	NM_130808
cg01566170	-0.254892	GRCh37/hg746	1	223899746	CAPN2;CAPN2	NM_001748;NM_001146068	N_Shore
cg01569083	-0.24433	GRCh37/hg747	6	31543289	TNF	NM_000594
cg01570817	-0.424538	GRCh37/hg748	X	34148917	FAM47A	NM_203408	Island
cg01571916	-0.310051	GRCh37/hg749	11	44881716	TSPAN18	NM_130783
cg01571956	-0.333195	GRCh37/hg750	19	46650284	IGFL2;IGFL2	NM_001135113;NM_001002915
cg01574644	-0.236046	GRCh37/hg751	4	163084858	FSTL5;FSTL5;FSTL5;FSTL5;FSTL5;FSTL5	NM_001128427;NM_001128428;NM_001128427;NM_001128428;NM_020116;NM_020116
cg01583657	-0.175245	GRCh37/hg752	4	91760141	TMSL3;FAM190A	NM_183049;NM_001145065	Island
cg01584457	-0.316298	GRCh37/hg753	3	141496998	GRK7	NM_139209	N_Shore
cg01584473	-0.264472	GRCh37/hg754	7	100663367	MUC17;MUC17	NM_001040105;NM_001040105
cg01587049	-0.352702	GRCh37/hg755	14	101492406	MIR329-2;MIR329-1;MIR758	NR_029968;NR_029967;NR_030406
cg01587454	-0.460851	GRCh37/hg756	8	88886051	DCAF4L2	NM_152418	N_Shore
cg01592801	0.287631	GRCh37/hg757	8	99438942	KCNS2	NM_020697	Island
cg01593808	-0.168325	GRCh37/hg758	8	128428375	POU5F1B	NM_001159542
cg01598007	-0.256425	GRCh37/hg759	1	167063581	DUSP27	NM_001080426
cg01598642	-0.33673	GRCh37/hg760	11	5272039	HBG1	NM_000559
cg01607187	-0.321412	GRCh37/hg761	1	167060565	GPA33	NM_005814
cg01611655	-0.287025	GRCh37/hg762	8	43147602	POTEA;POTEA;POTEA;POTEA	NM_001002920;NM_001005365;NM_001002920;NM_001005365
cg01612158	-0.349546	GRCh37/hg763	1	157567720	FCRL4	NM_031282
cg01612285	-0.33894	GRCh37/hg764	21	42549684	BACE2;PLAC4;BACE2;PLAC4;BACE2	NM_012105;NM_182832;NM_138991;NM_182832;NM_138992
cg01613817	-0.289971	GRCh37/hg765	21	39870397	ERG;ERG;ERG;ERG;ERG;ERG	NM_004449;NM_182918;NM_001136155;NM_001136155;NM_182918;NM_001136154
cg01615114	-0.205201	GRCh37/hg766	7	1179074	C7orf50;C7orf50;C7orf50	NM_032350;NM_001134396;NM_001134395	S_Shore
cg01617317	-0.298162	GRCh37/hg767	11	59824110	MS4A3;MS4A3;MS4A3;MS4A3;MS4A3;MS4A3	NM_001031809;NM_001031809;NM_006138;NM_006138;NM_001031666;NM_001031666
cg01620077	-0.283315	GRCh37/hg768	6	49755009	PGK2	NM_138733
cg01628819	-0.398996	GRCh37/hg769	19	55458958	NLRP7;NLRP7;NLRP7	NM_139176;NM_001127255;NM_206828
cg01631408	-0.386665	GRCh37/hg770	1	248437212	OR2T33	NM_001004695
cg01632188	-0.359702	GRCh37/hg771	14	77731074	MIR1260	NR_031661
cg01645836	-0.327397	GRCh37/hg772	X	36081090	CXorf59	NM_173695
cg01648556	-0.334267	GRCh37/hg773	14	101520524	MIR134;MIR382;MIR668;MIR485	NR_029698;NR_029874;NR_030408;NR_030160
cg01649960	-0.154373	GRCh37/hg774	12	57410655	TAC3	NM_013251
cg01650818	-0.386349	GRCh37/hg775	15	29247458	APBA2;APBA2	NM_005503;NM_001130414
cg01650965	-0.0785302	GRCh37/hg776	16	68876365	TMCO7	NM_024562	N_Shore
cg01653868	-0.16444	GRCh37/hg777	16	56898622	SLC12A3;SLC12A3;SLC12A3	NM_001126107;NM_001126108;NM_000339
cg01654327	-0.417476	GRCh37/hg778	12	130976260	RIMBP2	NM_015347
cg01656620	-0.252858	GRCh37/hg779	12	124788698	FAM101A	NM_181709	Island
cg01660346	-0.384616	GRCh37/hg780	6	29275160	OR14J1	NM_030946
cg01662455	-0.249434	GRCh37/hg781	19	17487896	PLVAP	NM_031310	Island
cg01664925	-0.252638	GRCh37/hg782	8	20112763	LZTS1;LZTS1	NM_021020;NM_021020
cg01666490	-0.32774	GRCh37/hg783	8	102984290	NCALD;NCALD;NCALD;NCALD;NCALD;NCALD;NCALD	NM_001040629;NM_001040624;NM_001040626;NM_001040630;NM_001040628;NM_001040625;NM_001040627
cg01666573	-0.24333	GRCh37/hg784	X	8769701	FAM9A;FAM9A	NM_174951;NM_001171186	S_Shore
cg01668383	-0.355935	GRCh37/hg785	13	37679573	CSNK1A1L;CSNK1A1L	NM_145203;NM_145203
cg01669948	-0.302817	GRCh37/hg786	6	39290877	KCNK16;KCNK16;KCNK16;KCNK16	NM_001135106;NM_001135107;NM_032115;NM_001135105
cg01678091	-0.199703	GRCh37/hg787	15	23890686	MAGEL2	NM_019066
cg01679262	-0.422639	GRCh37/hg788	13	98606196	IPO5	NM_002271
cg01680674	-0.18533	GRCh37/hg789	16	6256201	A2BP1;A2BP1	NM_001142333;NM_018723
cg01682455	-0.31655	GRCh37/hg790	11	45672536	CHST1	NM_003654	S_Shore
cg01683000	-0.281754	GRCh37/hg791	8	7344471	DEFB106B;DEFB105A;DEFB105B;DEFB106A	NM_001040704;NM_152250;NM_001040703;NM_152251
cg01687040	-0.295939	GRCh37/hg792	12	55043559	DCD	NM_053283
cg01687401	0.247629	GRCh37/hg793	20	825050	FAM110A;FAM110A;FAM110A	NM_207121;NM_001042353;NM_031424	N_Shore
cg01690573	-0.181095	GRCh37/hg794	6	151771312	RMND1	NM_017909	N_Shore
cg01690872	-0.384463	GRCh37/hg795	7	132250373	PLXNA4;PLXNA4;PLXNA4	NM_020911;NM_181775;NM_001105543
cg01691255	-0.15877	GRCh37/hg796	14	74057263	ACOT4	NM_152331	N_Shore
cg01692354	-0.092615	GRCh37/hg797	3	59036846	C3orf67	NM_198463	S_Shore
cg01693284	-0.135925	GRCh37/hg798	9	125437568	OR1L3	NM_001005234
cg01694554	-0.170625	GRCh37/hg799	11	85472846	SYTL2	NM_032943
cg01697623	-0.344797	GRCh37/hg800	20	61286344	SLCO4A1	NM_016354	N_Shore
cg01697865	-0.295413	GRCh37/hg801	11	117856007	IL10RA;IL10RA	NR_026691;NM_001558	N_Shore
cg01697902	-0.338481	GRCh37/hg802	14	25046117	CTSG	NM_001911
cg01699727	-0.307081	GRCh37/hg803	17	21903947	FLJ36000	NR_027084
cg01702210	-0.200966	GRCh37/hg804	14	58064926	SLC35F4	NM_001080455
cg01703997	-0.369258	GRCh37/hg805	14	22103310	OR10G2	NM_001005466
cg01705811	-0.301189	GRCh37/hg806	16	84223440	ADAD2;ADAD2	NM_139174;NM_001145400	N_Shore
cg01706263	-0.237524	GRCh37/hg807	8	10893100	MIR598;XKR6	NR_030328;NM_173683
cg01706544	-0.234326	GRCh37/hg808	21	46075673	KRTAP12-4;C21orf29	NM_198698;NM_144991
cg01706603	-0.341432	GRCh37/hg809	17	20223299	CCDC144C	NR_023380	N_Shore
cg01709493	-0.268802	GRCh37/hg810	14	101509391	MIR1185-1;MIR1185-2	NR_031575;NR_031571
cg01713582	-0.216788	GRCh37/hg811	4	146599894	C4orf51	NM_001080531
cg01713938	-0.316843	GRCh37/hg812	9	21368292	IFNA13	NM_006900
cg01714553	-0.288003	GRCh37/hg813	17	60459065	EFCAB3;EFCAB3	NM_001144933;NM_173503
cg01715800	-0.371528	GRCh37/hg814	6	32978233	HLA-DOA	NM_002119	S_Shelf
cg01720176	-0.342746	GRCh37/hg815	6	32978281	HLA-DOA	NM_002119	S_Shelf
cg01720337	-0.226412	GRCh37/hg816	3	1134711	CNTN6;CNTN6	NM_014461;NM_014461
cg01722932	0.126261	GRCh37/hg817	11	92702653	MTNR1B	NM_005959	N_Shore
cg01726073	-0.30073	GRCh37/hg818	22	39966085	CACNA1I;CACNA1I	NM_021096;NM_001003406
cg01726287	-0.338714	GRCh37/hg819	14	93812936	COX8C;KIAA1409	NM_182971;NM_020818	N_Shore
cg01726767	-0.271642	GRCh37/hg820	12	48965123	LALBA	NM_002289
cg01728552	-0.101856	GRCh37/hg821	4	100274710	ADH1C	NM_000669
cg01730666	-0.158262	GRCh37/hg822	17	41924302	CD300LG;CD300LG;CD300LG;CD300LG	NM_001168323;NM_001168322;NM_001168324;NM_145273
cg01733284	-0.387281	GRCh37/hg823	1	158391119	OR10K2	NM_001004476
cg01734112	0.2895	GRCh37/hg824	2	26624760	C2orf39	NM_145038	Island
cg01737465	-0.33785	GRCh37/hg825	9	113430005	MUSK;MUSK;MUSK	NM_001166281;NM_001166280;NM_005592
cg01737532	-0.112088	GRCh37/hg826	4	190862170	FRG1	NM_004477	Island
cg01749213	-0.199821	GRCh37/hg827	2	219906749	CCDC108;CCDC108	NM_152389;NM_194302	S_Shore
cg01749467	-0.338146	GRCh37/hg828	2	98340073	ZAP70	NM_001079	N_Shore
cg01752628	-0.377294	GRCh37/hg829	17	31317382	SPACA3	NM_173847
cg01755009	-0.428646	GRCh37/hg830	1	247978690	OR14A16	NM_001001966
cg01759110	-0.317763	GRCh37/hg831	8	24241694	ADAMDEC1;ADAMDEC1;ADAMDEC1	NM_001145272;NM_001145271;NM_014479
cg01761453	-0.322452	GRCh37/hg832	X	140983037	MAGEC3;MAGEC3	NM_138702;NM_177456
cg01764046	-0.263416	GRCh37/hg833	1	32082577	HCRTR1	NM_001525	N_Shore
cg01772980	-0.280213	GRCh37/hg834	11	61957695	SCGB1D1	NM_006552
cg01776045	-0.317628	GRCh37/hg835	8	133879311	TG	NM_003235
cg01790577	-0.104517	GRCh37/hg836	8	7213526	FAM66B	NR_027423	S_Shore
cg01794555	-0.19576	GRCh37/hg837	13	46742767	LCP1	NM_002298
cg01794802	-0.24481	GRCh37/hg838	6	31096931	PSORS1C1	NM_014068
cg01796247	-0.193614	GRCh37/hg839	X	144901935	SLITRK2;SLITRK2;SLITRK2;SLITRK2;SLITRK2;SLITRK2;SLITRK2;SLITRK2;SLITRK2	NM_001144010;NM_001144008;NM_001144006;NM_001144007;NM_001144003;NM_032539;NM_001144009;NM_001144005;NM_001144004	N_Shore
cg01798266	-0.349356	GRCh37/hg840	1	153320414	PGLYRP4	NM_020393
cg01802180	-0.331851	GRCh37/hg841	11	111380199	BTG4	NM_017589	N_Shelf
cg01802953	-0.265222	GRCh37/hg842	1	173887360	SERPINC1	NM_000488
cg01804281	-0.338164	GRCh37/hg843	1	115877962	NGF	NM_002506	N_Shelf
cg01807770	-0.340082	GRCh37/hg844	4	79471305	ANXA3	NM_005139	N_Shore
cg01807825	-0.221228	GRCh37/hg845	4	80329368	GK2;GK2	NM_033214;NM_033214
cg01808508	-0.249718	GRCh37/hg846	3	64009536	PSMD6	NM_014814	S_Shore
cg01809214	-0.175991	GRCh37/hg847	17	39781055	KRT17	NM_000422
cg01815090	-0.309939	GRCh37/hg848	22	36013708	MB;MB;MB	NM_005368;NM_203378;NM_203377
cg01816726	-0.211756	GRCh37/hg849	10	17496989	ST8SIA6	NM_001004470	S_Shore
cg01821906	-0.352043	GRCh37/hg850	X	103268245	H2BFWT;MIR1256;H2BFWT	NM_001002916;NR_031657;NM_001002916	Island
cg01824063	-0.234916	GRCh37/hg851	11	71276654	KRTAP5-10	NM_001012710
cg01827910	-0.278993	GRCh37/hg852	2	31441588	CAPN14	NM_001145122
cg01828548	-0.176547	GRCh37/hg853	1	35226135	GJB4	NM_153212	N_Shore
cg01829407	-0.281427	GRCh37/hg854	4	80246779	NAA11	NM_032693
cg01831959	-0.0800666	GRCh37/hg855	16	19421256	TMC5;TMC5	NM_001105248;NM_001105249	N_Shore
cg01832325	-0.279759	GRCh37/hg856	11	5265215	HBBP1	NR_001589
cg01832662	-0.397194	GRCh37/hg857	14	86086389	FLRT2	NM_013231
cg01834878	-0.332436	GRCh37/hg858	11	56259243	OR8U8;OR5M8	NM_001013356;NM_001005282
cg01838916	-0.261329	GRCh37/hg859	5	85577056	NBPF22P	NR_003719
cg01840965	-0.211526	GRCh37/hg860	22	32601654	RFPL2	NM_001159545
cg01841050	-0.288653	GRCh37/hg861	17	39539863	KRT34	NM_021013
cg01847754	-0.288376	GRCh37/hg862	X	144909347	CXorf1	NM_004709
cg01853665	-0.269321	GRCh37/hg863	14	21055941	RNASE11	NM_145250
cg01853981	-0.254568	GRCh37/hg864	12	52946482	KRT71	NM_033448
cg01857186	-0.438587	GRCh37/hg865	11	123811110	OR4D5	NM_001001965
cg01862897	-0.241164	GRCh37/hg866	14	70548168	SLC8A3;SLC8A3;SLC8A3;SLC8A3;SLC8A3;SLC8A3	NM_183002;NM_033262;NM_182936;NM_001130417;NM_182932;NM_058240
cg01866345	-0.296798	GRCh37/hg867	11	6025553	OR56A4	NM_001005179
cg01868128	-0.193909	GRCh37/hg868	1	152483675	LCE5A	NM_178438
cg01871995	-0.270832	GRCh37/hg869	8	17754363	FGL1;FGL1;FGL1;FGL1	NM_201552;NM_147203;NM_004467;NM_201553
cg01872872	-0.294597	GRCh37/hg870	11	60382923	C11orf64	NR_026946
cg01874152	-0.343196	GRCh37/hg871	12	55375859	KIAA0748;KIAA0748	NM_001136030;NM_001098815
cg01874886	-0.381456	GRCh37/hg872	8	79470844	PKIA;PKIA	NM_006823;NM_181839
cg01878980	-0.272139	GRCh37/hg873	2	74644965	C2orf81	NM_001145054	N_Shore
cg01881054	-0.371985	GRCh37/hg874	6	129203075	LAMA2;LAMA2	NM_001079823;NM_000426
cg01881778	-0.445751	GRCh37/hg875	12	48919444	OR8S1	NM_001005203	N_Shelf
cg01882426	-0.303543	GRCh37/hg876	8	43147211	POTEA;POTEA	NM_001002920;NM_001005365
cg01884917	-0.40781	GRCh37/hg877	17	1038155	ABR;ABR	NM_021962;NM_001159746
cg01888055	-0.267468	GRCh37/hg878	15	25448352	SNORD115-19;SNORD115-17;SNORD115-18;SNORD115-19;SNORD115-17;SNORD115-18	NR_003311;NR_003309;NR_003310;NR_003311;NR_003309;NR_003310
cg01891260	-0.283577	GRCh37/hg879	22	22597869	VPREB1	NM_007128
cg01891925	-0.291175	GRCh37/hg880	4	75721007	BTC	NM_001729	S_Shore
cg01892689	-0.184342	GRCh37/hg881	8	97657072	PGCP	NM_016134	N_Shore
cg01893731	-0.354277	GRCh37/hg882	20	44350935	SPINT4	NM_178455
cg01897424	-0.332244	GRCh37/hg883	17	64872494	CACNG5;CACNG5	NM_014404;NM_145811
cg01898628	-0.297876	GRCh37/hg884	17	41836261	SOST	NM_025237	S_Shelf
cg01904985	-0.267271	GRCh37/hg885	15	75117658	CPLX3;LMAN1L	NM_001030005;NM_021819
cg01905056	-0.329188	GRCh37/hg886	22	32554996	C22orf42	NM_001010859
cg01906994	-0.326435	GRCh37/hg887	1	86863324	ODF2L;ODF2L	NM_020729;NM_001007022	S_Shore
cg01909378	-0.30884	GRCh37/hg888	X	22291430	ZNF645	NM_152577
cg01910481	-0.430127	GRCh37/hg889	20	31824068	PLUNC;PLUNC	NM_130852;NM_016583
cg01910527	-0.415182	GRCh37/hg890	17	72245578	TTYH2;TTYH2	NM_052869;NM_032646
cg01917648	-0.254956	GRCh37/hg891	12	101871337	SPIC	NM_152323
cg01917716	-0.215041	GRCh37/hg892	11	59824541	MS4A3;MS4A3;MS4A3	NM_001031809;NM_006138;NM_001031666
cg01920563	-0.300791	GRCh37/hg893	7	136648231	CHRM2;CHRM2;CHRM2;CHRM2;CHRM2;CHRM2;CHRM2;CHRM2	NM_001006631;NM_000739;NM_001006627;NM_001006628;NM_001006629;NM_001006632;NM_001006630;NM_001006626
cg01921212	-0.296477	GRCh37/hg894	20	23550668	CST9L	NM_080610
cg01921583	-0.33471	GRCh37/hg895	11	6940851	OR2D3	NM_001004684
cg01923218	0.40081	GRCh37/hg896	11	93063888	CCDC67;CCDC67	NM_181645;NM_181645	Island
cg01925883	-0.402197	GRCh37/hg897	1	152062567	TCHHL1	NM_001008536
cg01927741	-0.148113	GRCh37/hg898	9	140145116	C9orf173	NM_001004353
cg01932691	-0.353655	GRCh37/hg899	14	25045625	CTSG	NM_001911
cg01936122	-0.327206	GRCh37/hg900	19	52933695	ZNF534;ZNF534	NM_001143938;NM_001143939
cg01940139	-0.363439	GRCh37/hg901	12	10460639	KLRD1;KLRD1;KLRD1;KLRD1;KLRD1	NM_002262;NM_001114396;NM_002262;NM_007334;NM_007334
cg01944484	-0.396654	GRCh37/hg902	12	149764	FAM138D	NR_026823
cg01945840	-0.4404	GRCh37/hg903	22	36013675	MB;MB;MB	NM_005368;NM_203378;NM_203377
cg01946824	-0.383805	GRCh37/hg904	3	118864870	C3orf30;IGSF11;IGSF11	NM_152539;NM_152538;NM_152538
cg01951671	-0.385925	GRCh37/hg905	13	70681017	KLHL1;ATXN8OS	NM_020866;NR_002717	N_Shore
cg01952537	-0.248372	GRCh37/hg906	14	105051261	C14orf180	NM_001008404	N_Shelf
cg01952618	-0.346262	GRCh37/hg907	5	126984145	CTXN3	NM_001048252
cg01954686	-0.256414	GRCh37/hg908	7	150885654	ASB10;ASB10;ASB10	NM_001142459;NM_080871;NM_001142460
cg01958189	-0.232246	GRCh37/hg909	20	68396	DEFB125	NM_153325
cg01960300	-0.256004	GRCh37/hg910	1	145727016	PDZK1	NM_002614
cg01961752	-0.3649	GRCh37/hg911	1	1109012	TTLL10	NM_001130045	N_Shore
cg01962826	-0.319368	GRCh37/hg912	6	34100967	GRM4	NM_000841
cg01964039	-0.334452	GRCh37/hg913	11	131239703	NTM	NM_001048209
cg01965047	0.238424	GRCh37/hg914	16	2140870	PKD1;MIR1225;PKD1	NM_001009944;NR_030646;NM_000296	Island
cg01966599	-0.0697804	GRCh37/hg915	15	40890135	CASC5;CASC5	NM_144508;NM_170589	S_Shelf
cg01966787	0.061322	GRCh37/hg916	1	33722129	ZNF362	NM_152493	S_Shore
cg01966878	-0.287737	GRCh37/hg917	4	90757139	SNCA;SNCA;SNCA;SNCA	NM_001146055;NM_000345;NM_001146054;NM_007308	N_Shore
cg01972576	-0.444232	GRCh37/hg918	8	143916273	GML;GML	NM_002066;NM_002066	Island
cg01972688	-0.197466	GRCh37/hg919	11	45928848	C11orf94	NM_001080446
cg01974138	-0.286219	GRCh37/hg920	2	152213350	TNFAIP6	NM_007115
cg01975505	-0.182845	GRCh37/hg921	19	48497828	ELSPBP1	NM_022142
cg01975957	-0.425212	GRCh37/hg922	1	152798912	LCE1A	NM_178348
cg01976992	-0.238981	GRCh37/hg923	6	36238410	PNPLA1;PNPLA1;PNPLA1	NM_173676;NM_001145717;NM_001145716
cg01977448	-0.42808	GRCh37/hg924	21	31767496	KRTAP13-1	NM_181599
cg01979888	-0.202962	GRCh37/hg925	12	6665424	IFFO1;IFFO1	NM_080730;NM_001039670	S_Shore
cg01980222	-0.237303	GRCh37/hg926	6	41130917	TREM2;TREM2	NM_018965;NM_018965
cg01980854	-0.216865	GRCh37/hg927	1	204011461	C1orf157	NR_027902
cg01982835	-0.247904	GRCh37/hg928	20	34995278	DLGAP4	NM_014902
cg01986807	-0.28805	GRCh37/hg929	11	125125986	PKNOX2	NM_022062
cg01989203	-0.329988	GRCh37/hg930	6	49605296	RHAG	NM_000324
cg01993847	-0.397883	GRCh37/hg931	17	72244690	TTYH2;TTYH2;TTYH2	NM_052869;NM_052869;NM_032646
cg01993907	-0.253138	GRCh37/hg932	19	7007910	FLJ25758	NR_024372
cg01998257	-0.378044	GRCh37/hg933	11	82446219	FAM181B	NM_175885	S_Shore
cg01999908	-0.479378	GRCh37/hg934	7	127256920	PAX4	NM_006193
cg02002164	-0.351599	GRCh37/hg935	11	19223517	CSRP3;CSRP3;CSRP3;CSRP3	NM_003476;NM_001127656;NM_003476;NM_001127656
cg02003612	-0.221434	GRCh37/hg936	16	8622412	TMEM114	NM_001146336	S_Shelf
cg02006915	-0.290301	GRCh37/hg937	5	175991129	PCDH24	NM_017675
cg02008627	-0.344553	GRCh37/hg938	16	6318633	A2BP1;A2BP1	NM_001142333;NM_018723
cg02015707	-0.312049	GRCh37/hg939	17	1061091	ABR;ABR	NM_021962;NM_001159746	N_Shelf
cg02016903	-0.227638	GRCh37/hg940	16	2893718	TMPRSS8	NR_026864	S_Shore
cg02017347	-0.145127	GRCh37/hg941	16	46603259	ANKRD26P1	NR_026556
cg02019333	-0.259273	GRCh37/hg942	3	118892215	UPK1B	NM_006952
cg02020018	-0.373846	GRCh37/hg943	X	150866110	PRRG3	NM_024082	S_Shelf
cg02020350	-0.341744	GRCh37/hg944	19	52255413	FPR1	NM_002029
cg02021789	-0.212294	GRCh37/hg945	19	15162515	CASP14	NM_012114
cg02022380	-0.336694	GRCh37/hg946	14	101347044	MIR431;RTL1;MIR433;RTL1	NR_029965;NM_001134888;NR_029966;NM_001134888	N_Shore
cg02023215	-0.437331	GRCh37/hg947	6	29012352	OR2W1	NM_030903
cg02027717	-0.248992	GRCh37/hg948	3	13590221	FBLN2;FBLN2	NM_001998;NM_001004019	N_Shore
cg02031260	-0.258155	GRCh37/hg949	4	618753	PDE6B;PDE6B	NM_001145291;NM_000283	N_Shore
cg02032982	-0.390514	GRCh37/hg950	14	76905532	ESRRB	NM_004452	N_Shore
cg02035242	-0.270879	GRCh37/hg951	7	139169822	KLRG2	NM_198508	S_Shore
cg02036494	-0.282964	GRCh37/hg952	9	130467986	C9orf117	NM_001012502
cg02037905	-0.348762	GRCh37/hg953	11	62067909	SCGB1D4	NM_206998
cg02039171	-0.173983	GRCh37/hg954	14	23588162	CEBPE	NM_001805
cg02039271	-0.373718	GRCh37/hg955	3	156008127	KCNAB1;KCNAB1;KCNAB1	NM_172159;NM_003471;NM_172160	N_Shore
cg02042823	-0.351674	GRCh37/hg956	16	6714429	A2BP1;A2BP1	NM_001142333;NM_018723
cg02044725	-0.343961	GRCh37/hg957	14	101512826	MIR889;MIR487B;MIR539	NR_030595;NR_030267;NR_030256
cg02047319	-0.305575	GRCh37/hg958	14	101505130	MIR654;MIR376C;MIR376A2	NR_030390;NR_029861;NR_030266
cg02049829	-0.374443	GRCh37/hg959	1	110655000	UBL4B	NM_203412
cg02050028	-0.237556	GRCh37/hg960	7	43156037	HECW1	NM_015052	S_Shelf
cg02051806	-0.252487	GRCh37/hg961	12	86650107	MGAT4C	NM_013244
cg02052265	-0.407543	GRCh37/hg962	1	247712110	C1orf150	NM_145278
cg02052933	-0.189919	GRCh37/hg963	20	4795864	RASSF2;RASSF2	NM_014737;NM_170774
cg02053807	-0.255823	GRCh37/hg964	20	61147144	C20orf166;C20orf200	NM_178463;NM_152757	N_Shore
cg02054457	-0.368848	GRCh37/hg965	1	175683971	TNR	NM_003285
cg02054724	-0.301984	GRCh37/hg966	15	89153667	MIR7-2	NR_029606
cg02057716	-0.142527	GRCh37/hg967	2	218807759	TNS1	NM_022648
cg02057917	-0.320689	GRCh37/hg968	6	29323269	OR5V1	NM_030876
cg02058215	-0.341336	GRCh37/hg969	1	58126625	DAB1;MIR548D2	NM_021080;NR_030385
cg02058357	-0.320507	GRCh37/hg970	3	97753734	GABRR3	NM_001105580
cg02059755	-0.311268	GRCh37/hg971	X	65383371	HEPH;HEPH;HEPH	NM_138737;NM_001130860;NM_014799
cg02060465	-0.360038	GRCh37/hg972	1	152941727	SPRR4	NM_173080
cg02060732	-0.321719	GRCh37/hg973	17	77151206	HRNBP3	NM_001082575
cg02061906	-0.21223	GRCh37/hg974	X	34150514	FAM47A	NM_203408	S_Shore
cg02064848	-0.506971	GRCh37/hg975	1	248722840	OR2T29	NM_001004694
cg02066184	-0.330651	GRCh37/hg976	7	16841504	AGR2	NM_006408
cg02068361	-0.260004	GRCh37/hg977	12	52845930	KRT6B	NM_005555
cg02069674	-0.314728	GRCh37/hg978	16	82660317	CDH13	NM_001257	N_Shore
cg02074078	-0.251708	GRCh37/hg979	13	23754150	SGCG	NM_000231
cg02075221	-0.305345	GRCh37/hg980	19	51376639	KLK2;KLK2	NM_001002231;NM_005551
cg02077084	-0.312208	GRCh37/hg981	1	248549941	OR2T6	NM_001005471
cg02078520	-0.253625	GRCh37/hg982	1	84944298	RPF1	NM_025065	N_Shore
cg02082210	-0.276937	GRCh37/hg983	11	3241424	MRGPRG;C11orf36	NM_001164377;NR_027138	S_Shore
cg02086431	-0.307225	GRCh37/hg984	10	48391314	RBP3	NM_002900	S_Shore
cg02092807	-0.310738	GRCh37/hg985	20	56239706	PMEPA1;PMEPA1;PMEPA1;PMEPA1	NM_199171;NM_199170;NM_199169;NM_020182	Island
cg02094225	-0.0567422	GRCh37/hg986	8	57126184	CHCHD7;CHCHD7;CHCHD7;CHCHD7;CHCHD7;CHCHD7	NM_001011667;NM_001011671;NM_024300;NM_001011668;NM_001011669;NM_001011670	S_Shore
cg02095498	-0.309919	GRCh37/hg987	8	142368264	GPR20	NM_005293	S_Shore
cg02096758	-0.272675	GRCh37/hg988	17	77394895	HRNBP3	NM_001082575
cg02097479	-0.191942	GRCh37/hg989	17	34891843	PIGW;MYO19;MYO19;MYO19	NM_178517;NM_025109;NM_001163735;NM_001033580	S_Shore
cg02101307	-0.27968	GRCh37/hg990	10	86004424	RGR;RGR;RGR	NM_001012720;NM_001012722;NM_002921
cg02101571	-0.337952	GRCh37/hg991	8	11853878	DEFB134	NM_001033019
cg02103822	-0.335991	GRCh37/hg992	1	147246329	GJA5	NM_005266
cg02107824	-0.273025	GRCh37/hg993	10	115997879	VWA2	NM_198496	N_Shore
cg02117416	-0.255622	GRCh37/hg994	1	205897545	SLC26A9;SLC26A9;SLC26A9	NM_052934;NM_134325;NM_001142600
cg02120470	-0.325769	GRCh37/hg995	1	67267129	INSL5	NM_005478
cg02121672	-0.189658	GRCh37/hg996	X	24665932	PCYT1B;PCYT1B;PCYT1B	NM_001163264;NM_004845;NM_001163265
cg02121749	-0.346274	GRCh37/hg997	15	89440036	HAPLN3	NM_178232	S_Shore
cg02122540	-0.163989	GRCh37/hg998	8	142518658	FLJ43860	NM_207414
cg02124291	-0.338873	GRCh37/hg999	19	14939260	OR7A5;OR7A5	NM_017506;NM_017506
cg02124565	-0.274498	GRCh37/hg1000	7	28469901	CREB5;CREB5	NM_182899;NM_182898
cg02125104	-0.270162	GRCh37/hg1001	8	124863880	FER1L6	NM_001039112
cg02132593	-0.0700166	GRCh37/hg1002	3	114531642	ZBTB20;ZBTB20	NM_015642;NM_001164343
cg02133011	-0.290176	GRCh37/hg1003	3	63803766	C3orf49	NR_026866
cg02135464	-0.434687	GRCh37/hg1004	14	101489721	MIR299;MIR411	NR_029841;NR_030389
cg02138218	-0.261191	GRCh37/hg1005	1	175035502	TNN	NM_022093
cg02141940	-0.25606	GRCh37/hg1006	8	143761503	PSCA	NM_005672
cg02143877	0.357029	GRCh37/hg1007	20	52790141	CYP24A1;CYP24A1;CYP24A1;CYP24A1	NM_000782;NM_001128915;NM_000782;NM_001128915	Island
cg02146026	-0.23811	GRCh37/hg1008	8	143486036	TSNARE1	NM_145003	S_Shore
cg02146340	-0.258717	GRCh37/hg1009	3	13610059	FBLN2;FBLN2;FBLN2	NM_001004019;NM_001165035;NM_001998	N_Shore
cg02147681	0.180951	GRCh37/hg1010	17	17603837	RAI1	NM_030665	Island
cg02148292	-0.133321	GRCh37/hg1011	4	95762768	BMPR1B	NM_001203
cg02149880	0.362116	GRCh37/hg1012	2	216878419	MREG	NM_018000	S_Shore
cg02150820	-0.222229	GRCh37/hg1013	17	77390045	HRNBP3	NM_001082575
cg02150910	-0.325531	GRCh37/hg1014	14	25079357	GZMH	NM_033423
cg02152108	-0.245172	GRCh37/hg1015	22	37641506	RAC2	NM_002872
cg02152271	-0.324987	GRCh37/hg1016	15	25199270	SNRPN;SNURF;SNRPN;SNRPN;SNRPN;SNURF;SNRPN	NM_022805;NM_022804;NM_003097;NM_022808;NM_022807;NM_005678;NM_022806	N_Shore
cg02154268	-0.123264	GRCh37/hg1017	5	130648331	CDC42SE2;CDC42SE2	NM_001038702;NM_020240
cg02155543	-0.0767643	GRCh37/hg1018	12	2920369	ITFG2	NM_018463	N_Shore
cg02158543	-0.248491	GRCh37/hg1019	15	25420695	SNORD115-4	NR_003296
cg02158815	-0.302768	GRCh37/hg1020	1	109254531	FNDC7	NM_001144937
cg02159527	-0.399249	GRCh37/hg1021	17	38928555	KRT26	NM_181539
cg02161084	0.343792	GRCh37/hg1022	15	73989526	CD276;CD276	NM_001024736;NM_025240
cg02171093	-0.247456	GRCh37/hg1023	14	96152529	TCL1B;TCL1B	NM_199206;NM_004918
cg02172533	-0.280651	GRCh37/hg1024	6	32978593	HLA-DOA	NM_002119	S_Shelf
cg02173388	-0.258037	GRCh37/hg1025	17	7328814	C17orf74	NM_175734
cg02173782	-0.371343	GRCh37/hg1026	6	42377773	TRERF1	NM_033502
cg02176428	-0.389399	GRCh37/hg1027	19	53697124	ZNF665	NM_024733	S_Shore
cg02179341	-0.239203	GRCh37/hg1028	2	2188203	MYT1L	NM_015025	N_Shore
cg02180505	-0.212069	GRCh37/hg1029	X	30265129	MAGEB1;MAGEB1;MAGEB1	NM_177404;NM_002363;NM_177415	N_Shore
cg02180737	-0.287597	GRCh37/hg1030	14	101530856	MIR412;MIR410;MIR409;MIR369;MIR541	NR_030155;NR_030156;NR_029975;NR_029862;NR_030594	N_Shore
cg02181220	-0.235215	GRCh37/hg1031	2	220282563	DES	NM_001927	N_Shore
cg02183373	-0.330699	GRCh37/hg1032	2	150191207	LYPD6	NM_194317	S_Shelf
cg02189001	-0.345213	GRCh37/hg1033	14	21624049	OR5AU1	NM_001004731
cg02198625	-0.303617	GRCh37/hg1034	20	1600641	SIRPB1;SIRPB1;SIRPB1;SIRPB1;SIRPB1;SIRPB1	NM_001135844;NM_001083910;NM_001135844;NM_001083910;NM_006065;NM_006065
cg02202411	-0.392929	GRCh37/hg1035	5	6338418	FLJ33360	NR_028351
cg02202484	-0.41931	GRCh37/hg1036	1	152942688	SPRR4	NM_173080
cg02203336	-0.319067	GRCh37/hg1037	2	31031755	CAPN13	NM_144575
cg02203420	-0.418217	GRCh37/hg1038	9	19786951	SLC24A2	NM_020344	N_Shore
cg02204428	-0.354862	GRCh37/hg1039	4	156133923	NPY2R	NM_000910	S_Shelf
cg02208793	-0.332856	GRCh37/hg1040	11	84634615	DLG2;DLG2	NM_001364;NM_001142699
cg02211735	-0.202886	GRCh37/hg1041	11	5142602	OR52A4	NM_001005222
cg02211783	-0.225525	GRCh37/hg1042	X	115594827	CXorf61	NM_001017978
cg02211983	-0.197125	GRCh37/hg1043	1	152086879	TCHH	NM_007113	S_Shore
cg02212836	-0.231605	GRCh37/hg1044	6	6589075	LY86;LOC285780	NM_004271;NR_026970
cg02219997	-0.0924031	GRCh37/hg1045	16	84328104	WFDC1	NM_021197	N_Shore
cg02228568	-0.126646	GRCh37/hg1046	7	65695412	TPST1	NM_003596
cg02232377	-0.317497	GRCh37/hg1047	7	86297084	GRM3	NM_000840
cg02234352	-0.341398	GRCh37/hg1048	8	7571936	FAM90A13;FAM90A14	NM_001164456;NM_001164452
cg02238504	-0.379957	GRCh37/hg1049	16	49861375	ZNF423	NM_015069
cg02240876	-0.259402	GRCh37/hg1050	20	61924240	COL20A1	NM_020882	N_Shelf
cg02244028	-0.304853	GRCh37/hg1051	3	38992200	SCN11A	NM_014139
cg02245467	-0.265859	GRCh37/hg1052	8	20112813	LZTS1	NM_021020
cg02245566	-0.459641	GRCh37/hg1053	1	158670617	OR6K2	NM_001005279
cg02251134	-0.172816	GRCh37/hg1054	5	169063563	DOCK2	NM_004946	N_Shore
cg02254462	-0.354591	GRCh37/hg1055	19	15905011	OR10H5	NM_001004466
cg02255801	-0.143975	GRCh37/hg1056	1	3665189	KIAA0495	NM_207306	S_Shore
cg02255892	-0.259551	GRCh37/hg1057	17	42908915	GJC1;GJC1	NM_005497;NM_001080383	S_Shore
cg02258112	-0.259199	GRCh37/hg1058	3	51814131	IQCF6	NM_001143833
cg02258691	-0.0951998	GRCh37/hg1059	16	30394664	2012-09-01	NM_052838
cg02262358	-0.372233	GRCh37/hg1060	12	125811065	TMEM132B	NM_052907
cg02266399	0.152153	GRCh37/hg1061	7	143582146	FAM115A	NM_014719	Island
cg02268965	-0.27373	GRCh37/hg1062	2	40739515	SLC8A1;SLC8A1	NM_001112802;NM_001112802
cg02269497	-0.275058	GRCh37/hg1063	19	51469393	KLK6;KLK6;KLK6	NM_001012965;NM_002774;NM_001012964
cg02274336	-0.349281	GRCh37/hg1064	6	29427807	OR2H1	NM_030883
cg02274550	-0.257529	GRCh37/hg1065	2	74119923	ACTG2	NM_001615
cg02274728	-0.225717	GRCh37/hg1066	20	57414407	GNASAS;GNAS	NR_002785;NM_016592	N_Shore
cg02283643	-0.0785563	GRCh37/hg1067	8	70378740	SULF1;SULF1	NM_015170;NM_001128204
cg02287817	-0.275782	GRCh37/hg1068	2	73521905	EGR4	NM_001965	S_Shore
cg02288341	0.333804	GRCh37/hg1069	5	137610226	GFRA3;GFRA3	NM_001496;NM_001496	Island
cg02288825	-0.392468	GRCh37/hg1070	2	2193579	MYT1L	NM_015025	Island
cg02292704	-0.406218	GRCh37/hg1071	10	127371542	C10orf122	NM_001128202
cg02295821	-0.357746	GRCh37/hg1072	5	126663868	MEGF10	NM_032446
cg02296564	-0.199491	GRCh37/hg1073	16	2867051	PRSS21;PRSS21;PRSS21	NM_006799;NM_144957;NM_144956	N_Shore
cg02301189	-0.312891	GRCh37/hg1074	20	170368	DEFB128	NM_001037732
cg02302587	-0.238623	GRCh37/hg1075	2	113829866	IL1F10;IL1F10	NM_032556;NM_173161
cg02303399	-0.417969	GRCh37/hg1076	1	153175248	LELP1	NM_001010857
cg02304095	-0.133224	GRCh37/hg1077	2	2328709	MYT1L;LOC730811	NM_015025;NR_024468
cg02309594	-0.223983	GRCh37/hg1078	1	32084329	HCRTR1	NM_001525	S_Shore
cg02310286	-0.555172	GRCh37/hg1079	8	88886432	DCAF4L2	NM_152418	Island
cg02312525	-0.155832	GRCh37/hg1080	22	50525778	MLC1	NM_015166	N_Shelf
cg02315111	-0.260754	GRCh37/hg1081	12	133193959	P2RX2;P2RX2;P2RX2;P2RX2;P2RX2;P2RX2	NM_170683;NM_016318;NM_170682;NM_174872;NM_012226;NM_174873	N_Shore
cg02317832	-0.409637	GRCh37/hg1082	2	237172964	ASB18	NM_212556
cg02318454	-0.354479	GRCh37/hg1083	8	143961141	CYP11B1;CYP11B1	NM_000497;NM_001026213
cg02323296	-0.17091	GRCh37/hg1084	2	27362694	C2orf53	NM_178553
cg02325869	-0.389247	GRCh37/hg1085	3	158786187	IQCJ;IQCJ	NM_001042705;NM_001042706
cg02326285	-0.377143	GRCh37/hg1086	14	79111719	NRXN3	NM_004796
cg02328035	-0.350239	GRCh37/hg1087	5	6338017	FLJ33360	NR_028351
cg02329916	-0.182292	GRCh37/hg1088	7	142457299	PRSS1	NM_002769
cg02331808	-0.331915	GRCh37/hg1089	15	29301402	APBA2;APBA2	NM_005503;NM_001130414
cg02332073	-0.358334	GRCh37/hg1090	7	130372419	TSGA13	NM_052933
cg02332123	-0.265869	GRCh37/hg1091	1	248308934	OR2M5	NM_001004690
cg02336334	-0.293509	GRCh37/hg1092	19	54242243	MIR518A2	NR_030213
cg02339243	-0.240967	GRCh37/hg1093	19	8810253	ACTL9	NM_178525	S_Shore
cg02339682	0.449944	GRCh37/hg1094	6	56819432	DST;BEND6	NM_001144769;NM_152731	Island
cg02340056	-0.237616	GRCh37/hg1095	19	55141979	LILRB1;LILRB1;LILRB1;LILRB1;LILRB1;LILRB1;LILRB1	NM_001081637;NM_001081639;NM_001081637;NM_001081638;NM_006669;NM_001081639;NM_001081638
cg02340063	-0.112815	GRCh37/hg1096	17	37009328	RPL23;SNORA21	NM_000978;NR_002576	N_Shore
cg02341759	-0.344832	GRCh37/hg1097	15	86685279	AGBL1;AGBL1	NM_152336;NM_152336
cg02342515	-0.222724	GRCh37/hg1098	11	18801336	PTPN5;PTPN5;PTPN5	NM_006906;NM_001039970;NM_032781
cg02346997	-0.304609	GRCh37/hg1099	19	7733883	RETN	NM_020415	N_Shore
cg02347487	-0.250322	GRCh37/hg1100	11	7059103	NLRP14	NM_176822
cg02352295	-0.274921	GRCh37/hg1101	X	144901807	SLITRK2;SLITRK2;SLITRK2;SLITRK2;SLITRK2;SLITRK2;SLITRK2;SLITRK2;SLITRK2	NM_001144010;NM_001144008;NM_001144006;NM_001144007;NM_001144003;NM_032539;NM_001144009;NM_001144005;NM_001144004	N_Shore
cg02360119	-0.261719	GRCh37/hg1102	X	142113464	SPANXN4	NM_001009613
cg02365517	-0.338475	GRCh37/hg1103	3	153201856	C3orf79	NM_001101337
cg02371777	-0.154274	GRCh37/hg1104	19	49552017	CGB8;CGB8	NM_033183;NM_033183
cg02373152	0.40505	GRCh37/hg1105	6	52227767	PAQR8	NM_133367	Island
cg02373493	-0.368	GRCh37/hg1106	7	142636123	C7orf34	NM_178829
cg02377114	-0.337419	GRCh37/hg1107	10	21435787	C10orf113;NEBL	NM_001010896;NM_213569
cg02377704	-0.454879	GRCh37/hg1108	12	53075359	KRT1	NM_006121
cg02379560	0.305814	GRCh37/hg1109	4	40859280	APBB2;APBB2;APBB2;APBB2;APBB2;APBB2;APBB2	NM_004307;NM_001166051;NM_001166053;NM_001166050;NM_001166052;NM_173075;NM_001166054	S_Shore
cg02380236	-0.322085	GRCh37/hg1110	15	22383188	OR4N4	NM_001005241
cg02381385	-0.290853	GRCh37/hg1111	19	52005188	SIGLEC12	NM_053003
cg02381390	-0.317308	GRCh37/hg1112	4	20852672	KCNIP4;KCNIP4;KCNIP4;KCNIP4;KCNIP4;KCNIP4	NM_147183;NM_001035003;NM_147181;NM_001035004;NM_147182;NM_025221
cg02381767	-0.437966	GRCh37/hg1113	5	19892845	CDH18;CDH18	NM_001167667;NM_004934
cg02387612	-0.286193	GRCh37/hg1114	11	55889797	OR8H3	NM_001005201
cg02389195	-0.326424	GRCh37/hg1115	5	175088015	HRH2	NM_001131055	S_Shelf
cg02389252	-0.303948	GRCh37/hg1116	8	104152279	BAALC;C8orf56;BAALC	NM_001024372;NR_027071;NM_024812	N_Shore
cg02390624	-0.299626	GRCh37/hg1117	11	85469919	SYTL2;SYTL2;SYTL2	NM_001162953;NM_032943;NM_001162951
cg02391549	-0.369606	GRCh37/hg1118	19	9091983	MUC16;MUC16	NM_024690;NM_024690
cg02394186	-0.315329	GRCh37/hg1119	1	6088550	KCNAB2;KCNAB2	NM_003636;NM_172130	S_Shelf
cg02396676	-0.190303	GRCh37/hg1120	3	45067564	CLEC3B	NM_003278
cg02400565	-0.226768	GRCh37/hg1121	19	42259235	CEACAM6	NM_002483
cg02401589	-0.281162	GRCh37/hg1122	11	93584748	C11orf90	NM_001144871	S_Shore
cg02408311	-0.399119	GRCh37/hg1123	11	5364676	OR51B5	NM_001005567
cg02411529	-0.476513	GRCh37/hg1124	8	93062790	RUNX1T1;RUNX1T1;RUNX1T1	NM_004349;NM_175634;NM_175635
cg02412123	-0.171081	GRCh37/hg1125	19	51628204	SIGLEC9;SIGLEC9	NM_014441;NM_014441
cg02412628	-0.36757	GRCh37/hg1126	20	1473638	SIRPB2;SIRPB2	NM_001122962;NM_001134836
cg02413326	-0.281318	GRCh37/hg1127	21	41027785	B3GALT5;B3GALT5;B3GALT5;B3GALT5;B3GALT5	NM_033171;NM_033172;NM_033173;NM_006057;NM_033170
cg02416336	-0.3606	GRCh37/hg1128	21	31971025	KRTAP6-2	NM_181604
cg02417857	-0.389234	GRCh37/hg1129	3	181326706	SOX2OT	NR_004053
cg02423618	-0.196846	GRCh37/hg1130	15	97325725	SPATA8	NM_173499
cg02424835	-0.387414	GRCh37/hg1131	2	111489389	ACOXL;ACOXL;ACOXL	NM_001142808;NM_001142807;NM_001105516	N_Shore
cg02425372	-0.361485	GRCh37/hg1132	12	53074023	KRT1	NM_006121
cg02425416	-0.35292	GRCh37/hg1133	11	2163808	IGF2AS;INS-IGF2;IGF2;IGF2;IGF2AS	NR_028044;NR_003512;NM_001007139;NM_001127598;NR_028043	N_Shore
cg02426836	-0.378704	GRCh37/hg1134	11	2444651	TRPM5	NM_014555	S_Shelf
cg02427831	-0.292033	GRCh37/hg1135	19	51961937	SIGLEC8	NM_014442
cg02430385	0.289168	GRCh37/hg1136	15	45421951	DUOX1;DUOX1;DUOXA1	NM_175940;NM_017434;NM_144565	Island
cg02432860	-0.459007	GRCh37/hg1137	22	17489187	GAB4	NM_001037814	Island
cg02436098	-0.111421	GRCh37/hg1138	19	4640159	TNFAIP8L1;TNFAIP8L1;TNFAIP8L1	NM_001167942;NM_001167942;NM_152362	S_Shore
cg02442619	-0.140508	GRCh37/hg1139	12	91572142	DCN;DCN;DCN;DCN;DCN;DCN	NM_133507;NM_133505;NM_133503;NM_133506;NM_133504;NM_001920
cg02444433	-0.223114	GRCh37/hg1140	5	23507469	PRDM9	NM_020227
cg02449336	-0.296484	GRCh37/hg1141	7	143805356	OR2A2	NM_001005480
cg02450164	-0.269071	GRCh37/hg1142	16	66493033	BEAN	NM_001136106
cg02459415	-0.278224	GRCh37/hg1143	11	55594854	OR5L2	NM_001004739
cg02466440	-0.2672	GRCh37/hg1144	15	25416961	SNORD115-2	NR_003294
cg02467735	-0.424272	GRCh37/hg1145	8	143999729	CYP11B2	NM_000498
cg02469067	-0.313086	GRCh37/hg1146	19	55326840	KIR3DL1	NM_013289
cg02469604	-0.309447	GRCh37/hg1147	X	153533342	TKTL1;TKTL1;TKTL1	NM_001145934;NM_012253;NM_001145933
cg02470904	-0.346109	GRCh37/hg1148	7	20686108	ABCB5;ABCB5;ABCB5;ABCB5	NM_001163941;NM_001163942;NM_001163993;NM_178559
cg02473460	-0.264074	GRCh37/hg1149	8	93074521	RUNX1T1;RUNX1T1;RUNX1T1	NM_004349;NM_175634;NM_175635
cg02477305	-0.218695	GRCh37/hg1150	13	23993013	SACS	NM_014363
cg02477834	-0.221019	GRCh37/hg1151	19	475575	ODF3L2	NM_182577
cg02478603	-0.384188	GRCh37/hg1152	1	158301451	CD1B	NM_001764
cg02482730	0.137372	GRCh37/hg1153	17	75473577	SEPT9;SEPT9;SEPT9;SEPT9;SEPT9;SEPT9;SEPT9	NM_001113492;NM_001113496;NM_001113493;NM_001113491;NM_006640;NM_001113495;NM_001113494
cg02483554	-0.309389	GRCh37/hg1154	10	35894194	GJD4	NM_153368	N_Shelf
cg02485462	-0.257883	GRCh37/hg1155	17	1028931	ABR;ABR	NM_021962;NM_001159746	Island
cg02485642	-0.306847	GRCh37/hg1156	16	832958	MSLNL	NM_001025190	Island
cg02489219	-0.195547	GRCh37/hg1157	2	197676272	C2orf66	NM_213608
cg02489377	-0.226756	GRCh37/hg1158	9	125391390	OR1B1	NM_001004450
cg02490626	-0.20045	GRCh37/hg1159	2	234653891	UGT1A10;UGT1A6;DNAJB3;UGT1A8;UGT1A4;UGT1A3;UGT1A6;UGT1A9;UGT1A7;UGT1A5	NM_019075;NM_205862;NM_001001394;NM_019076;NM_007120;NM_019093;NM_001072;NM_021027;NM_019077;NM_019078	S_Shore
cg02493544	-0.172405	GRCh37/hg1160	11	125361336	FEZ1;FEZ1	NM_005103;NM_022549	N_Shelf
cg02493771	-0.107765	GRCh37/hg1161	21	31744328	KRTAP13-2	NM_181621
cg02498311	0.243839	GRCh37/hg1162	11	73020358	ARHGEF17	NM_014786	Island
cg02499608	-0.291954	GRCh37/hg1163	5	38402643	EGFLAM;EGFLAM;EGFLAM	NM_152403;NM_182799;NM_182798
cg02499925	-0.218371	GRCh37/hg1164	17	3031618	OR1G1	NM_003555
cg02500883	-0.294632	GRCh37/hg1165	9	104356619	GRIN3A;PPP3R2;PPP3R2	NM_133445;NM_147180;NM_147180	N_Shore
cg02502510	-0.306695	GRCh37/hg1166	17	72362447	GPR142	NM_181790
cg02504280	-0.235906	GRCh37/hg1167	X	151904507	CSAG1;MAGEA12;MAGEA12;CSAG1;MAGEA12	NM_153478;NM_005367;NM_001166387;NM_001102576;NM_001166386
cg02504617	-0.338105	GRCh37/hg1168	X	140992417	MAGEC1	NM_005462
cg02508093	-0.185156	GRCh37/hg1169	17	18547869	TBC1D28	NM_001039397
cg02508697	-0.344745	GRCh37/hg1170	11	123809942	OR4D5	NM_001001965
cg02510802	-0.438387	GRCh37/hg1171	20	31592147	SPAG4L;SPAG4L	NM_080675;NM_080675
cg02511531	-0.324834	GRCh37/hg1172	11	55652114	SPRYD5	NM_032681
cg02511723	-0.325169	GRCh37/hg1173	5	71402031	MAP1B	NM_005909	N_Shore
cg02511809	0.28977	GRCh37/hg1174	5	112073544	APC;APC;APC	NM_000038;NM_001127510;NM_001127511
cg02514914	-0.298477	GRCh37/hg1175	1	160145943	ATP1A4;ATP1A4	NM_001001734;NM_144699
cg02515354	-0.406347	GRCh37/hg1176	7	147256123	MIR548I4;CNTNAP2	NR_031690;NM_014141
cg02517342	-0.267286	GRCh37/hg1177	8	68470264	CPA6;CPA6	NM_020361;NM_001127445
cg02518899	-0.415596	GRCh37/hg1178	17	39742965	KRT14	NM_000526
cg02524035	-0.159701	GRCh37/hg1179	17	77411007	HRNBP3	NM_001082575
cg02527030	-0.331919	GRCh37/hg1180	14	63785334	GPHB5	NM_145171
cg02529035	-0.0468501	GRCh37/hg1181	2	220377885	ACCN4;ACCN4	NM_182847;NM_018674	Island
cg02533058	-0.368083	GRCh37/hg1182	6	154363173	OPRM1;OPRM1;OPRM1;OPRM1;OPRM1;OPRM1;OPRM1;OPRM1;OPRM1;OPRM1;OPRM1;OPRM1	NM_001145283;NM_001008503;NM_001145281;NM_001145282;NM_000914;NM_001145284;NM_001145286;NM_001008504;NM_001145285;NM_001145280;NM_001145279;NM_001008505	S_Shelf
cg02534780	-0.296883	GRCh37/hg1183	X	130205510	FLJ30058	NM_144967	N_Shore
cg02536065	-0.313089	GRCh37/hg1184	11	128616196	FLI1;FLI1	NM_002017;NM_001167681
cg02536838	-0.26859	GRCh37/hg1185	8	108510343	ANGPT1	NM_001146
cg02537342	-0.252063	GRCh37/hg1186	11	2322729	C11orf21;TSPAN32;C11orf21	NR_024621;NM_139022;NM_001142946
cg02540297	-0.283898	GRCh37/hg1187	X	49297285	GAGE12G;GAGE2A;GAGE8;GAGE12B;GAGE8;GAGE12H;GAGE12D;GAGE2E;GAGE12E;GAGE12C;GAGE2A	NM_001098409;NM_001127212;NM_012196;NM_001127345;NM_012196;NM_001098410;NM_001127199;NM_001127200;NM_001098418;NM_001098408;NM_001127212	S_Shore
cg02544031	-0.254842	GRCh37/hg1188	12	120029973	TMEM233	NM_001136534	N_Shore
cg02544502	-0.149456	GRCh37/hg1189	7	92848969	HEPACAM2;HEPACAM2	NM_198151;NM_001039372
cg02545984	-0.234181	GRCh37/hg1190	4	174537658	MORF4	NM_006792
cg02550537	-0.350587	GRCh37/hg1191	15	25450131	SNORD115-21;SNORD115-20;SNORD115-15	NR_003313;NR_003312;NR_003307
cg02552137	-0.405058	GRCh37/hg1192	2	182320901	ITGA4	NM_000885	N_Shore
cg02553663	0.438932	GRCh37/hg1193	17	80291775	SECTM1;SECTM1	NM_003004;NM_003004	Island
cg02554168	-0.241134	GRCh37/hg1194	12	55378621	KIAA0748	NM_001136030
cg02557322	-0.29388	GRCh37/hg1195	2	96151359	TRIM43B	NM_001164464
cg02558120	-0.233203	GRCh37/hg1196	7	143747596	OR2A5	NM_012365
cg02567344	-0.196341	GRCh37/hg1197	1	179010239	FAM20B	NM_014864
cg02567476	-0.274826	GRCh37/hg1198	2	103090077	SLC9A4;SLC9A4	NM_001011552;NM_001011552
cg02567879	-0.204772	GRCh37/hg1199	1	11761416	C1orf187	NM_198545
cg02570981	-0.273678	GRCh37/hg1200	4	165108732	2012-03-01	NM_001166373	N_Shore
cg02577240	-0.334727	GRCh37/hg1201	2	40739938	SLC8A1	NM_001112802
cg02579133	-0.388241	GRCh37/hg1202	21	46031741	KRTAP10-8;C21orf29	NM_198695;NM_144991
cg02580986	-0.313373	GRCh37/hg1203	X	105421602	MUM1L1	NM_152423
cg02582514	-0.339183	GRCh37/hg1204	14	101532170	MIR410;MIR656	NR_030156;NR_030392	Island
cg02583525	0.264921	GRCh37/hg1205	2	26624612	C2orf39	NM_145038	Island
cg02585142	-0.331692	GRCh37/hg1206	15	89434967	HAPLN3	NM_178232	N_Shelf
cg02589576	-0.225889	GRCh37/hg1207	1	201344793	TNNT2;TNNT2;TNNT2;TNNT2	NM_001001431;NM_001001430;NM_001001432;NM_000364
cg02593766	-0.284951	GRCh37/hg1208	17	48608677	MYCBPAP;EPN3	NM_032133;NM_017957
cg02597493	-0.380768	GRCh37/hg1209	15	79298637	RASGRF1;RASGRF1;RASGRF1	NM_153815;NM_001145648;NM_002891
cg02598335	-0.29165	GRCh37/hg1210	7	86337918	GRM3	NM_000840
cg02600258	-0.216023	GRCh37/hg1211	5	75013682	C5orf37	NM_001099271	S_Shore
cg02601618	-0.377986	GRCh37/hg1212	22	17075046	CCT8L2	NM_014406
cg02602411	-0.28382	GRCh37/hg1213	9	104357177	GRIN3A;PPP3R2	NM_133445;NM_147180	Island
cg02603839	-0.117657	GRCh37/hg1214	6	32012900	TNXB;TNXB	NM_032470;NM_019105
cg02605760	-0.249361	GRCh37/hg1215	7	72723152	NSUN5;NSUN5;NSUN5;NSUN5	NM_018044;NM_148956;NM_001168347;NM_001168348	S_Shore
cg02608029	-0.372101	GRCh37/hg1216	11	57995632	OR10Q1	NM_001004471
cg02608452	-0.285422	GRCh37/hg1217	11	30034396	KCNA4	NM_002233	N_Shelf
cg02611848	0.309195	GRCh37/hg1218	2	74875387	C2orf65	NM_138804	Island
cg02613223	-0.415937	GRCh37/hg1219	1	158724794	OR6K6	NM_001005184
cg02613300	-0.259794	GRCh37/hg1220	11	123776728	OR8D4	NM_001005197
cg02616186	-0.374205	GRCh37/hg1221	1	201777715	NAV1;MIR1231;NAV1	NM_001167738;NR_031599;NM_020443
cg02617418	-0.323721	GRCh37/hg1222	3	111846889	GCET2;GCET2	NM_001008756;NM_152785
cg02617898	-0.317292	GRCh37/hg1223	14	22039806	OR10G3	NM_001005465
cg02624690	-0.211786	GRCh37/hg1224	17	37323484	ARL5C	NM_001143968	S_Shore
cg02625404	-0.325861	GRCh37/hg1225	19	34111524	CHST8;CHST8	NM_001127895;NM_001127896	N_Shore
cg02626667	-0.183754	GRCh37/hg1226	19	14911831	OR7C1	NM_198944
cg02630819	-0.333606	GRCh37/hg1227	2	97651765	FAM178B	NM_001122646	Island
cg02630914	-0.235892	GRCh37/hg1228	20	62436995	ZBTB46	NM_025224	N_Shelf
cg02633398	-0.370691	GRCh37/hg1229	16	88974944	CBFA2T3;CBFA2T3	NM_175931;NM_005187	N_Shore
cg02634641	-0.424759	GRCh37/hg1230	1	16369395	CLCNKB	NM_000085
cg02636947	-0.237441	GRCh37/hg1231	11	111126682	C11orf53	NM_198498
cg02637512	-0.215333	GRCh37/hg1232	5	137476322	BRD8;NME5	NM_139199;NM_003551
cg02640190	-0.259563	GRCh37/hg1233	21	46065782	KRTAP10-11;C21orf29	NM_198692;NM_144991
cg02641539	-0.170379	GRCh37/hg1234	8	105351190	TM7SF4	NM_030788
cg02642585	-0.355812	GRCh37/hg1235	21	32202284	KRTAP7-1	NM_181606
cg02644195	-0.205144	GRCh37/hg1236	9	125273193	OR1J2	NM_054107
cg02647869	-0.234457	GRCh37/hg1237	21	46101993	KRTAP12-1;C21orf29	NM_181686;NM_144991
cg02650767	-0.209876	GRCh37/hg1238	1	247615210	OR2B11	NM_001004492	S_Shore
cg02657539	-0.344413	GRCh37/hg1239	11	59482481	OR10V1	NM_001005324
cg02657641	-0.172821	GRCh37/hg1240	2	79366059	REG1P	NR_002714
cg02657865	-0.278132	GRCh37/hg1241	6	32077744	TNXB	NM_019105
cg02662576	-0.373746	GRCh37/hg1242	14	101500027	MIR495	NR_030175
cg02663317	-0.0922269	GRCh37/hg1243	12	27445945	STK38L	NM_015000
cg02665388	-0.335353	GRCh37/hg1244	X	79591129	FAM46D	NM_001170574	S_Shore
cg02667677	-0.216246	GRCh37/hg1245	6	106545984	PRDM1;PRDM1	NM_001198;NM_182907
cg02668581	0.384797	GRCh37/hg1246	2	216878340	MREG;MREG	NM_018000;NM_018000	Island
cg02675047	-0.33586	GRCh37/hg1247	14	101393226	SNORD113-2	NR_003230
cg02677035	-0.345455	GRCh37/hg1248	11	128592094	FLI1;FLI1	NM_002017;NM_001167681
cg02679028	-0.250324	GRCh37/hg1249	8	143868917	LY6D	NM_003695
cg02683929	-0.249242	GRCh37/hg1250	13	39566053	STOML3;STOML3	NM_145286;NM_001144033
cg02684964	-0.241261	GRCh37/hg1251	10	71176739	TACR2	NM_001057
cg02685436	-0.346586	GRCh37/hg1252	11	125616118	PATE1	NM_138294
cg02687592	-0.224025	GRCh37/hg1253	22	44708843	KIAA1644	NM_001099294
cg02689335	-0.279382	GRCh37/hg1254	2	131518696	FAM123C;FAM123C;FAM123C;FAM123C	NM_152698;NM_001105194;NM_001105193;NM_001105195
cg02689514	-0.230392	GRCh37/hg1255	16	88992127	CBFA2T3;CBFA2T3	NM_175931;NM_005187	N_Shelf
cg02690571	-0.255216	GRCh37/hg1256	19	15838850	OR10H2;OR10H2	NM_013939;NM_013939	N_Shore
cg02695074	-0.318419	GRCh37/hg1257	19	52005070	SIGLEC12;SIGLEC12	NM_053003;NM_033329
cg02700479	-0.240834	GRCh37/hg1258	19	54256163	MIR527	NR_030219
cg02701137	-0.19121	GRCh37/hg1259	20	34994743	DLGAP4	NM_014902
cg02702570	-0.0829476	GRCh37/hg1260	7	101272582	MYL10	NM_138403
cg02702614	0.213134	GRCh37/hg1261	3	197282691	BDH1;BDH1;BDH1;BDH1;BDH1	NM_203314;NM_004051;NM_203314;NM_004051;NM_203315	Island
cg02703002	-0.377941	GRCh37/hg1262	5	161112530	GABRA6	NM_000811
cg02705035	-0.180609	GRCh37/hg1263	15	25457690	SNORD115-15;SNORD115-21;HBII-52-24	NR_003307;NR_003313;NR_003495
cg02706575	-0.308296	GRCh37/hg1264	17	32683054	CCL13	NM_005408
cg02714192	-0.597145	GRCh37/hg1265	18	77201972	NFATC1;NFATC1;NFATC1;NFATC1;NFATC1	NM_006162;NM_172388;NM_172389;NM_172387;NM_172390	Island
cg02721374	-0.279845	GRCh37/hg1266	17	2996177	OR1D2	NM_002548
cg02722214	0.135573	GRCh37/hg1267	10	121578137	INPP5F;INPP5F	NM_014937;NR_003252	Island
cg02726814	-0.251279	GRCh37/hg1268	20	61151480	C20orf166;MIR1-1	NM_178463;NR_029780	N_Shore
cg02729822	-0.36675	GRCh37/hg1269	11	56510971	OR9G4	NM_001005284
cg02735829	-0.249572	GRCh37/hg1270	5	180167566	OR2Y1	NM_001001657
cg02736548	0.397087	GRCh37/hg1271	22	42470223	FAM109B	NM_001002034	Island
cg02737746	-0.304061	GRCh37/hg1272	9	17578174	SH3GL2	NM_003026	N_Shore
cg02743895	-0.432331	GRCh37/hg1273	17	77394015	HRNBP3	NM_001082575
cg02745398	-0.217266	GRCh37/hg1274	4	9445158	DEFB131	NM_001040448
cg02745822	-0.258984	GRCh37/hg1275	8	134203435	WISP1;WISP1	NM_003882;NM_080838
cg02746232	-0.303292	GRCh37/hg1276	17	11923262	MAP2K4	NM_003010	N_Shore
cg02748479	-0.314471	GRCh37/hg1277	16	12994049	SHISA9;SHISA9	NM_001145204;NM_001145205	N_Shore
cg02749789	-0.074596	GRCh37/hg1278	17	1303531	YWHAE;YWHAE;YWHAE	NM_006761;NM_006761;NR_024058	Island
cg02749887	-0.362564	GRCh37/hg1279	11	2182540	INS-IGF2;INS;INS-IGF2	NM_001042376;NM_000207;NR_003512
cg02755446	-0.302262	GRCh37/hg1280	X	49159827	GAGE10	NM_001098413
cg02755956	-0.221899	GRCh37/hg1281	6	112115923	FYN	NM_002037
cg02759725	-0.231468	GRCh37/hg1282	8	133072665	OC90	NM_001080399
cg02760152	-0.299195	GRCh37/hg1283	1	57886427	DAB1	NM_021080	N_Shore
cg02764897	-0.275564	GRCh37/hg1284	21	31768311	KRTAP13-1	NM_181599
cg02765962	-0.289637	GRCh37/hg1285	5	175107772	HRH2;HRH2	NM_001131055;NM_022304
cg02773688	-0.244771	GRCh37/hg1286	X	52826717	SPANXN5	NM_001009616
cg02775846	-0.0360217	GRCh37/hg1287	6	83775730	UBE2CBP	NM_198920	Island
cg02776313	-0.167458	GRCh37/hg1288	22	50965782	TYMP;SCO2;TYMP;TYMP;SCO2	NM_001113756;NM_001169109;NM_001953;NM_001113755;NM_001169110	Island
cg02776315	-0.304258	GRCh37/hg1289	2	48983178	LHCGR	NM_000233	S_Shore
cg02780988	-0.384669	GRCh37/hg1290	17	39646994	KRT36	NM_003771
cg02781105	-0.271652	GRCh37/hg1291	17	72321276	KIF19	NM_153209	N_Shore
cg02784874	-0.251641	GRCh37/hg1292	17	39728962	KRT9	NM_000226
cg02788264	-0.290543	GRCh37/hg1293	10	43866364	FXYD4	NM_173160
cg02788718	-0.31168	GRCh37/hg1294	8	10483120	RP1L1	NM_178857
cg02788731	-0.383555	GRCh37/hg1295	1	247751498	OR2G2	NM_001001915
cg02790260	-0.314894	GRCh37/hg1296	10	85986565	LRIT2	NM_001017924
cg02795546	-0.444221	GRCh37/hg1297	1	247697875	OR2C3	NM_198074	S_Shelf
cg02798157	-0.160276	GRCh37/hg1298	11	2722195	KCNQ1OT1;KCNQ1;KCNQ1	NR_002728;NM_000218;NM_181798	S_Shore
cg02803047	-0.15266	GRCh37/hg1299	19	50643420	SNAR-B1;SNAR-B2	NR_024231;NR_024230
cg02805810	-0.306887	GRCh37/hg1300	1	31661026	NKAIN1	NM_024522
cg02808528	-0.279579	GRCh37/hg1301	11	134274713	B3GAT1;B3GAT1	NM_018644;NM_054025
cg02809199	-0.222378	GRCh37/hg1302	19	54253831	MIR522	NR_030217
cg02810304	-0.373144	GRCh37/hg1303	17	77351095	HRNBP3	NM_001082575
cg02810692	-0.32627	GRCh37/hg1304	3	54962954	LRTM1;CACNA2D3	NM_020678;NM_018398
cg02810967	-0.207073	GRCh37/hg1305	4	17813558	NCAPG;DCAF16	NM_022346;NM_017741	S_Shore
cg02811473	-0.330874	GRCh37/hg1306	20	37462474	PPP1R16B	NM_015568	N_Shelf
cg02812189	-0.338791	GRCh37/hg1307	17	18544889	TBC1D28	NM_001039397
cg02813121	-0.415829	GRCh37/hg1308	1	153348911	S100A12	NM_005621
cg02825728	-0.32476	GRCh37/hg1309	21	31540204	CLDN17	NM_012131
cg02826368	-0.299908	GRCh37/hg1310	4	175839610	ADAM29;ADAM29;ADAM29;ADAM29;ADAM29;ADAM29;ADAM29;ADAM29	NM_014269;NM_014269;NM_001130704;NM_001130704;NM_001130703;NM_001130705;NM_001130705;NM_001130703
cg02827046	-0.11878	GRCh37/hg1311	11	125649030	PATE2	NM_212555
cg02828779	-0.275302	GRCh37/hg1312	1	2936585	ACTRT2	NM_080431	N_Shelf
cg02829601	-0.292065	GRCh37/hg1313	6	159070959	SYTL3	NM_001009991
cg02830467	-0.363204	GRCh37/hg1314	6	153018721	MYCT1	NM_025107
cg02831587	0.298337	GRCh37/hg1315	11	13690122	FAR1	NM_032228	Island
cg02832485	-0.149465	GRCh37/hg1316	3	13595054	FBLN2;FBLN2	NM_001004019;NM_001998
cg02832952	-0.301939	GRCh37/hg1317	6	100440411	MCHR2;MCHR2	NM_001040179;NM_032503	N_Shore
cg02833108	-0.329495	GRCh37/hg1318	18	23805713	TAF4B	NM_005640	N_Shore
cg02833117	-0.363527	GRCh37/hg1319	2	158182968	ERMN;ERMN	NM_020711;NM_001009959
cg02835371	-0.212595	GRCh37/hg1320	18	49866085	DCC	NM_005215	N_Shelf
cg02839622	-0.328414	GRCh37/hg1321	20	55904289	SPO11;SPO11	NM_198265;NM_012444	N_Shore
cg02846790	-0.39614	GRCh37/hg1322	7	31101520	ADCYAP1R1	NM_001118
cg02848157	-0.325735	GRCh37/hg1323	1	1115070	TTLL10;TTLL10	NM_001130045;NM_153254	N_Shore
cg02853358	-0.193829	GRCh37/hg1324	2	74010290	C2orf78	NM_001080474	S_Shelf
cg02854313	-0.28704	GRCh37/hg1325	8	19409023	CSGALNACT1;CSGALNACT1;CSGALNACT1	NM_001130518;NR_024040;NM_018371
cg02854515	-0.147196	GRCh37/hg1326	12	8380360	FAM90A1	NM_018088
cg02858066	-0.324696	GRCh37/hg1327	10	134900363	GPR123	NM_001083909	N_Shore
cg02858591	-0.222713	GRCh37/hg1328	17	36349908	TBC1D3;TBC1D3F	NM_001123391;NM_032258
cg02858817	-0.277118	GRCh37/hg1329	X	26155148	MAGEB18	NM_173699
cg02858997	-0.312503	GRCh37/hg1330	2	105858314	GPR45;GPR45	NM_007227;NM_007227	N_Shore
cg02862461	-0.391382	GRCh37/hg1331	18	44099953	LOXHD1;LOXHD1;LOXHD1	NM_001145473;NM_144612;NM_001145472
cg02865593	-0.289026	GRCh37/hg1332	15	25414716	SNORD115-1	NR_001291
cg02868468	-0.268375	GRCh37/hg1333	14	105045347	C14orf180	NM_001008404	S_Shelf
cg02869289	-0.257505	GRCh37/hg1334	19	46177325	MIR642;GIPR	NR_030372;NM_000164	N_Shelf
cg02869653	-0.296633	GRCh37/hg1335	22	39352432	APOBEC3A	NM_145699
cg02870829	-0.234797	GRCh37/hg1336	2	40740063	SLC8A1	NM_001112802
cg02872236	-0.370014	GRCh37/hg1337	11	19224587	CSRP3;CSRP3	NM_003476;NM_001127656
cg02873384	-0.248972	GRCh37/hg1338	11	4936857	OR51G2	NM_001005238
cg02876062	-0.311713	GRCh37/hg1339	10	14816654	FAM107B	NM_031453
cg02876326	-0.297088	GRCh37/hg1340	19	46995757	PNMAL2;PNMAL2	NM_020709;NM_020709	N_Shore
cg02878102	-0.272731	GRCh37/hg1341	19	53395635	ZNF320	NM_207333
cg02881096	-0.273146	GRCh37/hg1342	2	71018225	FIGLA	NM_001004311	S_Shore
cg02882979	-0.318889	GRCh37/hg1343	14	101512592	MIR487B;MIR539	NR_030267;NR_030256
cg02883666	-0.35788	GRCh37/hg1344	14	101526670	MIR496	NR_030176
cg02886578	-0.300587	GRCh37/hg1345	1	153176083	LELP1	NM_001010857
cg02887114	-0.299315	GRCh37/hg1346	19	54568236	VSTM1	NM_198481
cg02889647	-0.414743	GRCh37/hg1347	1	152879586	IVL	NM_005547
cg02892624	-0.21768	GRCh37/hg1348	1	153432128	S100A7	NM_002963
cg02895602	-0.312325	GRCh37/hg1349	14	101510491	MIR1185-2	NR_031571
cg02896926	-0.278003	GRCh37/hg1350	1	109398916	AKNAD1	NM_152763
cg02897824	-0.261829	GRCh37/hg1351	1	201159685	IGFN1	NM_001164586
cg02898036	-0.384094	GRCh37/hg1352	11	5080941	OR52E2	NM_001005164
cg02898994	-0.364738	GRCh37/hg1353	20	2361440	TGM6	NM_198994
cg02899730	-0.234213	GRCh37/hg1354	19	50643724	SNAR-D;SNAR-B1;SNAR-B2	NR_024243;NR_024231;NR_024230
cg02900757	-0.345057	GRCh37/hg1355	10	126782576	CTBP2;CTBP2	NM_001083914;NM_001329
cg02901136	-0.427594	GRCh37/hg1356	1	153348305	S100A12	NM_005621
cg02904918	-0.302265	GRCh37/hg1357	19	45033943	CEACAM20;CEACAM20;CEACAM20;CEACAM20	NM_001102600;NM_001102599;NM_001102597;NM_001102598
cg02906238	0.332501	GRCh37/hg1358	2	122042701	TFCP2L1;TFCP2L1	NM_014553;NM_014553	Island
cg02907441	-0.217282	GRCh37/hg1359	X	37026364	FAM47C	NM_001013736	Island
cg02907837	-0.294176	GRCh37/hg1360	11	60163525	MS4A14;MS4A14;MS4A14;MS4A14	NM_032597;NM_001079692;NM_032597;NM_001079692
cg02912371	-0.169273	GRCh37/hg1361	1	205913859	SLC26A9;SLC26A9	NM_052934;NM_134325
cg02920150	-0.425538	GRCh37/hg1362	1	217102087	ESRRG;ESRRG;ESRRG	NM_206594;NM_206595;NM_001134285
cg02922094	-0.218444	GRCh37/hg1363	1	113262512	FAM19A3;FAM19A3	NM_001004440;NM_182759	S_Shore
cg02926397	-0.309637	GRCh37/hg1364	8	143869138	LY6D	NM_003695
cg02930518	-0.302943	GRCh37/hg1365	12	10183234	CLEC9A	NM_207345
cg02930687	-0.248301	GRCh37/hg1366	21	32253206	KRTAP11-1;KRTAP11-1	NM_175858;NM_175858
cg02930996	0.266438	GRCh37/hg1367	18	29265842	B4GALT6	NM_004775	S_Shore
cg02932321	-0.213748	GRCh37/hg1368	8	6783521	DEFA6	NM_001926
cg02932854	-0.245542	GRCh37/hg1369	7	75444115	CCL24	NM_002991
cg02936263	-0.374567	GRCh37/hg1370	17	32596886	CCL7	NM_006273
cg02937802	-0.330203	GRCh37/hg1371	2	218999173	CXCR2;CXCR2	NM_001557;NM_001168298
cg02938413	-0.277778	GRCh37/hg1372	7	100330587	ZAN;ZAN	NM_173059;NM_003386
cg02938807	-0.298014	GRCh37/hg1373	14	63785523	GPHB5	NM_145171
cg02938936	-0.360712	GRCh37/hg1374	2	3718203	ALLC	NM_018436
cg02939216	-0.359669	GRCh37/hg1375	X	22290484	ZNF645	NM_152577
cg02940362	-0.373328	GRCh37/hg1376	11	5009201	MMP26	NM_021801
cg02940661	-0.24013	GRCh37/hg1377	14	106382755	KIAA0125	NR_026800
cg02946850	-0.41283	GRCh37/hg1378	7	126882944	GRM8;GRM8;GRM8	NM_000845;NM_001127323;NR_028041
cg02952913	-0.201179	GRCh37/hg1379	1	247336686	ZNF124	NM_003431	S_Shore
cg02953562	-0.255847	GRCh37/hg1380	14	101390919	SNORD113-1	NR_003229
cg02956542	-0.155227	GRCh37/hg1381	1	153321421	PGLYRP4	NM_020393
cg02957799	-0.223923	GRCh37/hg1382	19	52003566	SIGLEC12;SIGLEC12	NM_033329;NM_053003
cg02959006	-0.206903	GRCh37/hg1383	16	68033589	DPEP2	NM_022355
cg02966475	-0.354319	GRCh37/hg1384	16	65105516	CDH11	NM_001797
cg02967056	-0.282428	GRCh37/hg1385	3	111853315	GCET2;GCET2	NM_152785;NM_001008756
cg02970297	0.223734	GRCh37/hg1386	7	102920962	DPY19L2P2;DPY19L2P2	NR_003561;NR_027768	Island
cg02975060	-0.333458	GRCh37/hg1387	14	101510016	MIR1185-2	NR_031571
cg02975223	-0.309405	GRCh37/hg1388	4	68750080	TMPRSS11D	NM_004262
cg02976009	-0.287794	GRCh37/hg1389	6	32068226	TNXB	NM_019105	S_Shelf
cg02976359	-0.372199	GRCh37/hg1390	3	347869	CHL1	NM_006614	N_Shelf
cg02978150	-0.338319	GRCh37/hg1391	11	125702592	PATE4	NM_001144874
cg02978737	-0.254674	GRCh37/hg1392	22	37216067	PVALB	NM_002854	S_Shelf
cg02979850	-0.367283	GRCh37/hg1393	11	55682603	OR5W2	NM_001001960
cg02980650	-0.317669	GRCh37/hg1394	10	7446012	SFMBT2	NM_001029880	N_Shelf
cg02981989	-0.356445	GRCh37/hg1395	19	14937541	OR7A5;OR7A5	NM_017506;NM_017506
cg02982610	-0.336022	GRCh37/hg1396	13	31309403	ALOX5AP	NM_001629
cg02982734	-0.200236	GRCh37/hg1397	15	23891048	MAGEL2	NM_019066
cg02983090	-0.290332	GRCh37/hg1398	16	27437892	IL21R;IL21R;IL21R	NM_021798;NM_181078;NM_181079
cg02988826	-0.146485	GRCh37/hg1399	3	155587661	GMPS	NM_003875	N_Shore
cg02991888	-0.217571	GRCh37/hg1400	19	54260014	MIR1283-2;MIR516A1	NR_031696;NR_030220
cg02992596	-0.272024	GRCh37/hg1401	4	155702220	RBM46	NM_144979	N_Shore
cg02992777	-0.335815	GRCh37/hg1402	X	102320380	BEX1	NM_018476	S_Shore
cg02995493	-0.37944	GRCh37/hg1403	1	66311218	PDE4B;PDE4B	NM_001037341;NM_002600
cg02995731	-0.255164	GRCh37/hg1404	6	40346035	TDRG1	NR_024015
cg02995770	-0.195418	GRCh37/hg1405	4	68929413	TMPRSS11F;SYT14L	NM_207407;NR_027094
cg02997497	-0.324423	GRCh37/hg1406	3	68053949	FAM19A1	NM_213609	N_Shelf
cg02998425	-0.24579	GRCh37/hg1407	14	70924204	ADAM21	NM_003813
cg02998463	-0.229544	GRCh37/hg1408	14	76874418	ESRRB	NM_004452
cg03000503	-0.353521	GRCh37/hg1409	8	39171648	ADAM5P	NR_001448
cg03000711	-0.335646	GRCh37/hg1410	6	18571548	MIR548A1	NR_030312
cg03002586	-0.467465	GRCh37/hg1411	1	242653362	PLD5	NM_152666
cg03006172	-0.234379	GRCh37/hg1412	8	1463125	DLGAP2	NM_004745
cg03012854	-0.256149	GRCh37/hg1413	22	29834550	RFPL1S;RFPL1	NR_002727;NM_021026
cg03014680	-0.274727	GRCh37/hg1414	12	10122522	CLEC12A;CLEC12A	NM_201623;NM_138337
cg03014957	-0.325369	GRCh37/hg1415	20	29956062	DEFB118	NM_054112
cg03017264	-0.313291	GRCh37/hg1416	22	42829748	NFAM1	NM_145912
cg03018949	-0.170507	GRCh37/hg1417	10	127371658	C10orf122;C10orf122	NM_001128202;NM_001128202
cg03019112	-0.290823	GRCh37/hg1418	14	101518520	MIR487A	NR_030162
cg03020951	0.32426	GRCh37/hg1419	6	34203887	HMGA1;HMGA1;HMGA1;HMGA1;HMGA1	NM_145899;NM_145902;NM_145901;NM_145903;NM_002131	Island
cg03021260	-0.364562	GRCh37/hg1420	17	15169177	PMP22	NM_000304	S_Shelf
cg03021297	-0.379767	GRCh37/hg1421	16	88986307	CBFA2T3;CBFA2T3	NM_175931;NM_005187
cg03022541	-0.262869	GRCh37/hg1422	3	128186859	DNAJB8	NM_153330
cg03025082	-0.298087	GRCh37/hg1423	19	9237564	OR7G3	NM_001001958
cg03026397	-0.358327	GRCh37/hg1424	1	6050328	NPHP4	NM_015102	N_Shore
cg03029255	-0.153321	GRCh37/hg1425	8	144120681	C8orf31;C8orf31	NM_173687;NM_173687
cg03029616	-0.255576	GRCh37/hg1426	21	31986034	KRTAP6-1	NM_181602
cg03031839	-0.420457	GRCh37/hg1427	8	103094119	NCALD;NCALD;NCALD;NCALD;NCALD;NCALD;NCALD	NM_001040629;NM_001040624;NM_001040626;NM_001040630;NM_001040628;NM_001040625;NM_001040627
cg03037030	-0.282542	GRCh37/hg1428	6	31543300	TNF	NM_000594
cg03039990	-0.209783	GRCh37/hg1429	14	101317622	MIR770;MEG3;MEG3;MEG3	NR_030528;NR_003531;NR_003530;NR_002766
cg03043417	-0.391753	GRCh37/hg1430	1	111415781	CD53;CD53;CD53	NM_000560;NM_001040033;NM_000560
cg03043822	-0.227471	GRCh37/hg1431	22	25160098	TOP1P2;PIWIL3	NR_001283;NM_001008496	Island
cg03043911	-0.308303	GRCh37/hg1432	X	86771551	KLHL4;KLHL4	NM_057162;NM_019117
cg03046703	-0.275795	GRCh37/hg1433	14	97262732	VRK1	NM_003384	N_Shore
cg03050975	-0.315027	GRCh37/hg1434	14	96116261	TCL6	NR_028288
cg03053581	-0.106434	GRCh37/hg1435	3	40522058	ZNF619;ZNF619;ZNF619;ZNF619;ZNF619;ZNF619	NR_026746;NM_173656;NM_001145094;NM_001145093;NM_001145082;NM_001145083	S_Shelf
cg03058664	-0.186794	GRCh37/hg1436	8	144120635	C8orf31	NM_173687
cg03061764	-0.342358	GRCh37/hg1437	11	6817040	OR6A2;OR6A2	NM_003696;NM_003696
cg03061892	-0.396559	GRCh37/hg1438	7	135434923	FAM180A	NM_205855
cg03063639	0.413978	GRCh37/hg1439	15	83776422	TM6SF1;TM6SF1;TM6SF1;TM6SF1	NM_001144903;NM_001144903;NM_023003;NM_023003	Island
cg03067903	-0.337972	GRCh37/hg1440	11	4606632	OR52I2	NM_001005170
cg03069736	-0.233419	GRCh37/hg1441	17	72542117	CD300C;CD300C	NM_006678;NM_006678
cg03072195	-0.313729	GRCh37/hg1442	17	51900115	KIF2B	NM_032559
cg03072740	-0.35678	GRCh37/hg1443	12	56030437	OR10P1	NM_206899
cg03085088	-0.250849	GRCh37/hg1444	22	44288659	PNPLA5	NM_138814	S_Shore
cg03092551	-0.160476	GRCh37/hg1445	2	58273420	VRK2;VRK2;VRK2;VRK2;VRK2;VRK2	NM_001130483;NM_001130482;NM_001130481;NM_001136027;NM_006296;NM_001130480	N_Shore
cg03094377	-0.159406	GRCh37/hg1446	10	52115183	SGMS1	NM_147156
cg03101522	-0.330245	GRCh37/hg1447	6	127897503	C6orf58	NM_001010905
cg03102788	-0.237776	GRCh37/hg1448	20	62738880	NPBWR2	NM_005286	S_Shore
cg03105222	0.325348	GRCh37/hg1449	20	30778399	TSPYL3	NR_002781	S_Shore
cg03106056	-0.235586	GRCh37/hg1450	2	217237937	2012-03-04	NM_020814	S_Shore
cg03108250	-0.191944	GRCh37/hg1451	19	55042650	KIR3DX1	NR_026716
cg03109316	-0.37686	GRCh37/hg1452	3	113957903	ZNF80	NM_007136
cg03110703	-0.395483	GRCh37/hg1453	3	108249446	MYH15	NM_014981
cg03114057	-0.217933	GRCh37/hg1454	17	72362302	GPR142	NM_181790
cg03115746	-0.0562801	GRCh37/hg1455	4	1895023	WHSC1;WHSC1;WHSC1;WHSC1;WHSC1	NM_007331;NM_133330;NM_001042424;NM_133335;NM_133331
cg03118430	-0.368309	GRCh37/hg1456	11	2482233	KCNQ1;KCNQ1	NM_181798;NM_000218
cg03122282	-0.402938	GRCh37/hg1457	1	152692550	C1orf68	NM_001024679
cg03132518	-0.312871	GRCh37/hg1458	4	65275045	TECRL	NM_001010874
cg03133799	-0.334021	GRCh37/hg1459	1	248737343	OR2T34	NM_001001821
cg03134083	-0.344537	GRCh37/hg1460	1	175525244	TNR	NM_003285
cg03141298	-0.262517	GRCh37/hg1461	8	133772657	TMEM71;TMEM71	NM_001145153;NM_144649
cg03142711	-0.25351	GRCh37/hg1462	12	48511584	PFKM;PFKM	NM_000289;NM_001166686
cg03143395	0.143862	GRCh37/hg1463	4	186742050	SORBS2	NM_021069
cg03143591	-0.344705	GRCh37/hg1464	8	1472227	DLGAP2	NM_004745
cg03145200	-0.229341	GRCh37/hg1465	16	27438618	IL21R;IL21R;IL21R;IL21R	NM_021798;NM_181078;NM_021798;NM_181079
cg03153765	-0.407569	GRCh37/hg1466	14	101522141	MIR453	NR_029969
cg03154226	-0.251224	GRCh37/hg1467	11	55563401	OR5D14	NM_001004735
cg03156260	-0.308732	GRCh37/hg1468	4	75721361	BTC	NM_001729	S_Shore
cg03158218	-0.29257	GRCh37/hg1469	11	71293892	KRTAP5-11;KRTAP5-11	NM_001005405;NM_001005405
cg03163783	0.268315	GRCh37/hg1470	2	200326591	SATB2	NM_015265	Island
cg03168749	-0.273956	GRCh37/hg1471	11	124413574	OR8B12	NM_001005195
cg03174407	-0.397566	GRCh37/hg1472	17	77206496	HRNBP3	NM_001082575
cg03174521	-0.325378	GRCh37/hg1473	11	3177865	OSBPL5;OSBPL5;OSBPL5	NM_020896;NM_001144063;NM_145638	N_Shelf
cg03178489	-0.310988	GRCh37/hg1474	11	56511248	OR9G4	NM_001005284
cg03180819	-0.327098	GRCh37/hg1475	2	166061599	SCN3A;SCN3A;SCN3A	NM_001081677;NM_006922;NM_001081676
cg03194122	-0.227227	GRCh37/hg1476	4	7437027	SORCS2;PSAPL1	NM_020777;NM_001085382
cg03199958	-0.392611	GRCh37/hg1477	4	189061030	TRIML1	NM_178556
cg03200309	-0.307487	GRCh37/hg1478	12	48722990	H1FNT;H1FNT	NM_181788;NM_181788	N_Shore
cg03215160	-0.317755	GRCh37/hg1479	6	29424926	OR2H1	NM_030883
cg03218192	-0.15122	GRCh37/hg1480	17	33914403	AP2B1;AP2B1;AP2B1;AP2B1	NM_001282;NM_001282;NM_001030006;NM_001030006
cg03219514	-0.339433	GRCh37/hg1481	2	98350753	ZAP70;ZAP70	NM_001079;NM_207519	N_Shore
cg03220363	-0.327253	GRCh37/hg1482	8	134115661	TG;SLA;SLA	NM_003235;NM_001045556;NM_001045557
cg03220912	-0.339873	GRCh37/hg1483	13	19692423	DKFZp686A1627	NR_002801
cg03221054	-0.425957	GRCh37/hg1484	7	93113377	CALCR;MIR653;CALCR;MIR489;CALCR	NM_001742;NR_030388;NM_001164737;NR_030164;NM_001164738
cg03221198	-0.235335	GRCh37/hg1485	19	9204247	OR1M1	NM_001004456	Island
cg03221590	-0.248363	GRCh37/hg1486	11	123756314	TMEM225;TMEM225	NM_001013743;NM_001013743
cg03221914	0.144581	GRCh37/hg1487	6	27783331	HIST1H2AJ	NM_021066	S_Shore
cg03222483	-0.282468	GRCh37/hg1488	1	153283628	PGLYRP3	NM_052891
cg03224013	-0.299466	GRCh37/hg1489	14	106382726	KIAA0125	NR_026800
cg03225502	-0.355944	GRCh37/hg1490	8	86254962	CA1;CA1;CA1;CA1;CA1	NM_001128831;NM_001164830;NM_001128829;NM_001738;NM_001128830
cg03225548	-0.272118	GRCh37/hg1491	18	71811234	FBXO15;FBXO15	NM_001142958;NM_152676	N_Shelf
cg03225787	-0.234108	GRCh37/hg1492	1	158518363	OR6Y1	NM_001005189
cg03228385	-0.293397	GRCh37/hg1493	17	18547899	TBC1D28	NM_001039397
cg03236627	-0.32656	GRCh37/hg1494	11	44786104	TSPAN18	NM_130783
cg03240663	-0.283445	GRCh37/hg1495	19	52150547	SIGLEC14	NM_001098612
cg03243506	-0.281341	GRCh37/hg1496	20	2517231	TMC2	NM_080751
cg03244736	-0.40822	GRCh37/hg1497	X	114252923	IL13RA2	NM_000640
cg03246665	-0.364433	GRCh37/hg1498	16	84271391	KCNG4	NM_172347	S_Shore
cg03247919	-0.271446	GRCh37/hg1499	19	55315068	KIR2DL4;KIR2DL4;KIR2DL4;KIR2DL4;KIR2DL4;KIR2DL4	NM_001080770;NM_002255;NM_002255;NM_001080772;NM_001080772;NM_001080770
cg03250870	-0.205582	GRCh37/hg1500	17	77311812	HRNBP3	NM_001082575
cg03250947	-0.415377	GRCh37/hg1501	6	32193107	NOTCH4	NM_004557
cg03253385	-0.312022	GRCh37/hg1502	12	15125458	PDE6H	NM_006205
cg03257293	-0.415585	GRCh37/hg1503	1	226927663	ITPKB	NM_002221	S_Shore
cg03261155	-0.264852	GRCh37/hg1504	1	153413940	S100A7L2	NM_001045479
cg03265268	-0.341772	GRCh37/hg1505	8	11839764	DEFB135	NM_001033017
cg03271520	-0.285102	GRCh37/hg1506	17	3100171	OR1A2	NM_012352
cg03271761	-0.228384	GRCh37/hg1507	4	21699209	KCNIP4;KCNIP4;KCNIP4	NM_147182;NM_001035003;NM_001035003
cg03277515	-0.245218	GRCh37/hg1508	1	153321198	PGLYRP4	NM_020393
cg03281038	-0.290284	GRCh37/hg1509	15	54305206	UNC13C	NM_001080534
cg03285468	-0.279629	GRCh37/hg1510	18	61143933	SERPINB5	NM_002639
cg03289972	-0.130215	GRCh37/hg1511	X	48166663	SSX9	NM_174962
cg03290213	-0.294687	GRCh37/hg1512	17	78152232	CARD14	NM_024110	N_Shelf
cg03290281	-0.395766	GRCh37/hg1513	6	2632607	C6orf195	NM_152554	N_Shore
cg03290602	-0.399946	GRCh37/hg1514	14	101514051	MIR889	NR_030595
cg03291819	-0.277591	GRCh37/hg1515	X	17874725	RAI2	NM_021785	N_Shelf
cg03294557	-0.156412	GRCh37/hg1516	18	61312477	SERPINB4	NM_002974
cg03295956	-0.409568	GRCh37/hg1517	19	53793036	BIRC8	NM_033341	N_Shore
cg03299095	-0.327996	GRCh37/hg1518	15	25434533	SNORD115-11;SNORD115-36;SNORD115-43;SNORD115-29	NR_003303;NR_003351;NR_003358;NR_003344
cg03301075	-0.476376	GRCh37/hg1519	11	3254240	MRGPRE	NM_001039165	Island
cg03302448	-0.310377	GRCh37/hg1520	10	11046334	CUGBP2	NM_001025077
cg03302801	-0.270134	GRCh37/hg1521	2	241567835	GPR35	NM_005301	N_Shore
cg03304472	-0.325782	GRCh37/hg1522	5	94726091	FAM81B	NM_152548
cg03306956	-0.244613	GRCh37/hg1523	11	5291298	HBE1;HBE1	NM_005330;NM_005330
cg03307581	-0.296181	GRCh37/hg1524	5	132764798	MIR1289-2;FSTL4	NR_031621;NM_015082
cg03310242	0.367532	GRCh37/hg1525	12	2903563	FKBP4	NM_002014	Island
cg03312587	-0.243372	GRCh37/hg1526	16	6844322	A2BP1;A2BP1;A2BP1	NM_001142333;NM_001142334;NM_018723
cg03312792	-0.359104	GRCh37/hg1527	20	43849759	SEMG2	NM_003008
cg03315456	-0.421225	GRCh37/hg1528	4	57525626	HOPX;HOPX;HOPX	NM_139212;NM_001145460;NM_032495	S_Shelf
cg03316752	-0.295827	GRCh37/hg1529	15	40069497	FSIP1	NM_152597
cg03319695	-0.341643	GRCh37/hg1530	18	59156627	CDH20	NM_031891
cg03322328	-0.214166	GRCh37/hg1531	2	2295506	MYT1L	NM_015025
cg03324101	-0.285965	GRCh37/hg1532	17	39892343	HAP1;HAP1;HAP1	NM_001079870;NM_001079871;NM_177977	S_Shore
cg03326125	-0.311832	GRCh37/hg1533	12	108536895	WSCD2	NM_014653
cg03326563	-0.375208	GRCh37/hg1534	8	11195810	TDH	NR_001578
cg03328961	-0.272807	GRCh37/hg1535	5	22141684	CDH12;PMCHL1	NM_004061;NR_003921
cg03329572	-0.46922	GRCh37/hg1536	1	157523253	FCRL5	NM_031281
cg03330516	-0.226228	GRCh37/hg1537	20	62178744	SRMS	NM_080823	Island
cg03336706	-0.204374	GRCh37/hg1538	1	175653121	TNR	NM_003285
cg03338933	-0.218208	GRCh37/hg1539	15	77287345	PSTPIP1	NM_003978
cg03343128	-0.396847	GRCh37/hg1540	1	247712140	C1orf150	NM_145278
cg03348792	-0.336209	GRCh37/hg1541	12	53075482	KRT1	NM_006121
cg03349397	-0.319654	GRCh37/hg1542	6	6588693	LY86;LOC285780	NM_004271;NR_026970
cg03353047	-0.419896	GRCh37/hg1543	10	24331904	KIAA1217	NM_001098500
cg03361379	-0.435356	GRCh37/hg1544	7	157367159	PTPRN2;PTPRN2;MIR153-2;PTPRN2	NM_002847;NM_130842;NR_029689;NM_130843	N_Shore
cg03365111	-0.378403	GRCh37/hg1545	11	2481857	KCNQ1;KCNQ1	NM_181798;NM_000218
cg03366884	-0.245887	GRCh37/hg1546	17	8844506	PIK3R5	NM_001142633
cg03368358	-0.211473	GRCh37/hg1547	17	3820044	P2RX1	NM_002558
cg03369828	-0.401677	GRCh37/hg1548	X	49460408	PAGE1	NM_003785
cg03371833	-0.267095	GRCh37/hg1549	X	34962966	FAM47B;FAM47B	NM_152631;NM_152631	S_Shore
cg03377767	-0.25599	GRCh37/hg1550	2	17997138	MSGN1	NM_001105569
cg03379681	-0.302334	GRCh37/hg1551	3	151058527	P2RY12;P2RY12;MED12L;P2RY12	NM_176876;NM_176876;NM_053002;NM_022788
cg03380744	-0.303134	GRCh37/hg1552	15	29287083	APBA2;APBA2	NM_005503;NM_001130414
cg03390717	-0.312501	GRCh37/hg1553	22	39966585	CACNA1I;CACNA1I	NM_001003406;NM_021096
cg03391533	-0.296295	GRCh37/hg1554	10	7662761	ITIH5;ITIH5;ITIH5	NM_030569;NM_032817;NM_001001851
cg03392710	-0.35928	GRCh37/hg1555	2	189262939	GULP1	NM_016315
cg03401464	-0.260213	GRCh37/hg1556	14	101434601	SNORD114-12	NR_003205
cg03402443	-0.232581	GRCh37/hg1557	15	24803245	PWRN1	NR_026646
cg03404572	-0.203683	GRCh37/hg1558	18	61329252	SERPINB3	NM_006919
cg03404726	-0.191882	GRCh37/hg1559	10	76818754	DUPD1	NM_001003892
cg03408433	-0.210332	GRCh37/hg1560	12	108733370	CMKLR1;CMKLR1;CMKLR1	NM_001142344;NM_001142343;NM_004072
cg03412967	-0.344361	GRCh37/hg1561	7	143825736	OR2A14	NM_001001659
cg03413134	-0.304817	GRCh37/hg1562	2	241623770	AQP12B	NM_001102467
cg03418563	-0.264813	GRCh37/hg1563	21	45979129	KRTAP10-3;C21orf29	NM_198696;NM_144991
cg03433942	-0.235826	GRCh37/hg1564	3	128295045	C3orf27	NM_007354
cg03435439	-0.31614	GRCh37/hg1565	1	66458361	PDE4B;PDE4B;PDE4B	NM_001037340;NM_001037341;NM_002600
cg03437164	-0.264074	GRCh37/hg1566	6	40523232	LRFN2	NM_020737
cg03437273	-0.242959	GRCh37/hg1567	17	39324367	KRTAP4-3	NM_033187
cg03437479	0.351381	GRCh37/hg1568	18	32847251	ZNF397OS;ZNF397OS	NM_001166012;NM_001112734	N_Shore
cg03438754	-0.350901	GRCh37/hg1569	22	25171162	PIWIL3	NM_001008496
cg03439811	-0.326937	GRCh37/hg1570	1	152333922	FLG2	NM_001014342
cg03441713	-0.235762	GRCh37/hg1571	21	43491362	UMODL1;UMODL1	NM_173568;NM_001004416
cg03444122	-0.259938	GRCh37/hg1572	4	189060646	TRIML1;TRIML1	NM_178556;NM_178556
cg03445310	-0.414438	GRCh37/hg1573	17	39728478	KRT9	NM_000226
cg03448301	-0.267448	GRCh37/hg1574	11	62678778	CHRM1	NM_000738
cg03449150	-0.276383	GRCh37/hg1575	1	153085649	SPRR2F	NM_001014450
cg03450734	-0.227968	GRCh37/hg1576	17	45899862	OSBPL7	NM_145798
cg03451204	0.122409	GRCh37/hg1577	16	75282783	BCAR1;BCAR1;BCAR1;BCAR1;BCAR1;BCAR1;BCAR1;BCAR1	NM_001170718;NM_001170715;NM_001170720;NM_014567;NM_001170714;NM_001170716;NM_001170719;NM_001170717	N_Shore
cg03455964	-0.351504	GRCh37/hg1578	11	125615317	PATE1	NM_138294
cg03460239	-0.301269	GRCh37/hg1579	11	124311153	OR8B8	NM_012378
cg03462053	-0.343265	GRCh37/hg1580	12	52887263	KRT6A	NM_005554
cg03462348	-0.211358	GRCh37/hg1581	15	25467603	SNORD115-11;SNORD115-15;SNORD115-21;SNORD115-43;SNORD115-36;SNORD115-29	NR_003303;NR_003307;NR_003313;NR_003358;NR_003351;NR_003344
cg03464560	-0.300264	GRCh37/hg1582	2	218989440	CXCR2;CXCR2	NM_001557;NM_001168298
cg03466998	-0.302312	GRCh37/hg1583	1	247580074	NLRP3;NLRP3;NLRP3;NLRP3;NLRP3	NM_001127462;NM_001079821;NM_004895;NM_183395;NM_001127461
cg03468349	0.452217	GRCh37/hg1584	2	264164	ACP1;SH3YL1;SH3YL1;ACP1;ACP1;ACP1	NR_024080;NM_015677;NM_001159597;NM_004300;NM_001040649;NM_007099	Island
cg03470671	-0.377504	GRCh37/hg1585	11	45115584	PRDM11;PRDM11	NM_020229;NM_020229
cg03474577	-0.139707	GRCh37/hg1586	2	132919668	NCRNA00164;NCRNA00164	NR_027020;NR_027019
cg03478444	-0.322154	GRCh37/hg1587	16	49407465	C16orf78	NM_144602
cg03478610	-0.400529	GRCh37/hg1588	3	135702110	PPP2R3A	NM_002718
cg03479289	-0.353506	GRCh37/hg1589	11	33563377	C11orf41	NM_012194
cg03480308	-0.29755	GRCh37/hg1590	22	50493212	TTLL8	NM_001080447	N_Shelf
cg03484853	-0.484889	GRCh37/hg1591	8	93030117	RUNX1T1;RUNX1T1;RUNX1T1;RUNX1T1	NM_004349;NM_175634;NM_175635;NM_175636
cg03485217	-0.321157	GRCh37/hg1592	4	10686300	CLNK;CLNK	NM_052964;NM_052964
cg03485694	0.302306	GRCh37/hg1593	12	3862473	EFCAB4B;EFCAB4B;EFCAB4B	NM_001144959;NM_032680;NM_001144958	Island
cg03490200	-0.326054	GRCh37/hg1594	12	8975196	A2ML1;A2ML1	NM_144670;NM_144670
cg03490703	-0.210321	GRCh37/hg1595	15	35088261	ACTC1	NM_005159
cg03499808	0.350479	GRCh37/hg1596	11	73020459	ARHGEF17	NM_014786	Island
cg03503295	-0.36211	GRCh37/hg1597	5	13944491	DNAH5	NM_001369
cg03503758	-0.101077	GRCh37/hg1598	19	2614104	GNG7	NM_052847	Island
cg03504496	-0.286969	GRCh37/hg1599	22	40289577	ENTHD1	NM_152512
cg03505225	-0.329771	GRCh37/hg1600	14	21423837	RNASE2	NM_002934
cg03505654	-0.326845	GRCh37/hg1601	1	247579608	NLRP3;NLRP3	NM_001079821;NM_001127461
cg03507018	-0.445256	GRCh37/hg1602	3	97886603	OR5H15	NM_001005515
cg03510435	-0.101977	GRCh37/hg1603	12	14094558	GRIN2B	NM_000834
cg03511671	-0.370602	GRCh37/hg1604	1	203019520	PPFIA4	NM_015053
cg03511766	-0.0798048	GRCh37/hg1605	1	239792663	CHRM3;CHRM3	NM_000740;NM_000740
cg03514215	-0.277975	GRCh37/hg1606	20	62796417	MYT1	NM_004535
cg03523434	-0.326577	GRCh37/hg1607	14	63568606	KCNH5	NM_172376
cg03528325	-0.387574	GRCh37/hg1608	1	158223921	CD1A	NM_001763
cg03528824	-0.304235	GRCh37/hg1609	11	125110227	PKNOX2	NM_022062
cg03529595	-0.371734	GRCh37/hg1610	16	7056916	A2BP1;A2BP1;A2BP1	NM_001142333;NM_001142334;NM_018723
cg03533256	-0.368876	GRCh37/hg1611	17	72620088	CD300E	NM_181449
cg03534655	-0.324537	GRCh37/hg1612	7	3082233	CARD11	NM_032415
cg03537491	-0.452614	GRCh37/hg1613	8	107286464	OXR1	NM_018002	S_Shelf
cg03538079	-0.38709	GRCh37/hg1614	7	34874196	AAA1;NPSR1;NPSR1	NR_015356;NM_207173;NM_207172
cg03541914	-0.306743	GRCh37/hg1615	5	134787465	TIFAB	NM_001099221
cg03547809	-0.319747	GRCh37/hg1616	14	101509281	MIR1185-2;MIR1185-1	NR_031571;NR_031575
cg03547958	-0.313054	GRCh37/hg1617	19	51400998	KLKP1	NR_002948
cg03548330	-0.218623	GRCh37/hg1618	10	133918207	JAKMIP3	NM_001105521
cg03551367	-0.367631	GRCh37/hg1619	5	72467793	TMEM174	NM_153217
cg03555914	-0.23272	GRCh37/hg1620	2	121554810	GLI2	NM_005270
cg03556771	-0.395352	GRCh37/hg1621	14	101490122	MIR299;MIR380	NR_029841;NR_029872
cg03564620	-0.266236	GRCh37/hg1622	14	23878667	MYH6	NM_002471
cg03564727	-0.411241	GRCh37/hg1623	19	49577206	KCNA7	NM_031886	S_Shore
cg03565281	-0.38535	GRCh37/hg1624	6	33771981	MLN;MLN	NM_001040109;NM_002418
cg03567151	-0.344664	GRCh37/hg1625	19	43891281	TEX101	NM_031451
cg03575041	-0.330106	GRCh37/hg1626	19	54851571	LILRA4	NM_012276
cg03576555	-0.300582	GRCh37/hg1627	10	126792721	CTBP2;CTBP2	NM_001083914;NM_001329
cg03579179	-0.20533	GRCh37/hg1628	7	12444095	VWDE	NM_001135924	S_Shore
cg03579551	-0.140376	GRCh37/hg1629	19	49527947	CGB	NM_000737
cg03582327	-0.311624	GRCh37/hg1630	19	51922139	SIGLEC10;SIGLEC10;SIGLEC10;SIGLEC10;SIGLEC10;SIGLEC10;SIGLEC10	NM_001171160;NM_001171158;NM_001171157;NM_001171156;NM_033130;NM_001171159;NM_001171161	N_Shelf
cg03586379	0.247227	GRCh37/hg1631	3	140660603	SLC25A36;SLC25A36	NM_001104647;NM_018155	Island
cg03587877	-0.259468	GRCh37/hg1632	13	24471371	C1QTNF9B	NM_001007537
cg03589230	-0.224054	GRCh37/hg1633	8	1992099	MYOM2	NM_003970
cg03598919	-0.290768	GRCh37/hg1634	X	51150887	CXorf67	NM_203407	Island
cg03600318	-0.178876	GRCh37/hg1635	10	81708991	SFTPD	NM_003019
cg03602143	-0.327566	GRCh37/hg1636	19	56347870	NLRP11;NLRP4;NLRP11	NM_145007;NM_134444;NM_145007
cg03602567	-0.258163	GRCh37/hg1637	13	97642682	OXGR1	NM_080818	N_Shelf
cg03605858	-0.323866	GRCh37/hg1638	X	51150443	CXorf67	NM_203407	Island
cg03606214	-0.178755	GRCh37/hg1639	15	21135690	NF1P1	NR_028506
cg03608577	-0.304419	GRCh37/hg1640	6	29342679	OR12D3	NM_030959
cg03608855	-0.382281	GRCh37/hg1641	X	34150044	FAM47A	NM_203408	S_Shore
cg03609427	-0.339196	GRCh37/hg1642	7	48068758	SUNC1;SUNC1	NM_152782;NM_001030019
cg03612683	-0.141096	GRCh37/hg1643	19	43531821	PSG11;PSG11;PSG11	NM_001113410;NM_203287;NM_002785
cg03612791	-0.390427	GRCh37/hg1644	6	29395187	OR11A1	NM_013937
cg03612990	-0.352508	GRCh37/hg1645	12	7456585	ACSM4	NM_001080454
cg03613662	-0.174986	GRCh37/hg1646	8	70404585	SULF1;SULF1;SULF1;SULF1	NM_015170;NM_001128206;NM_001128205;NM_001128204
cg03617572	-0.297846	GRCh37/hg1647	11	3187631	OSBPL5;OSBPL5;OSBPL5	NM_001144063;NM_020896;NM_145638	S_Shore
cg03618016	-0.435426	GRCh37/hg1648	1	247769804	OR2G3	NM_001001914
cg03621881	0.458999	GRCh37/hg1649	15	72612817	BRUNOL6	NM_052840	S_Shore
cg03623288	-0.243315	GRCh37/hg1650	1	248683682	OR2G6	NM_001013355
cg03623568	-0.372097	GRCh37/hg1651	16	6915990	A2BP1;A2BP1;A2BP1	NM_001142333;NM_001142334;NM_018723
cg03625762	-0.320328	GRCh37/hg1652	22	32556223	C22orf42	NM_001010859
cg03626024	-0.323096	GRCh37/hg1653	12	108524345	WSCD2	NM_014653	S_Shore
cg03629141	-0.341787	GRCh37/hg1654	14	101402192	SNORD113-4	NR_003232
cg03633706	-0.300229	GRCh37/hg1655	6	47754443	OPN5;OPN5	NM_181744;NM_001030051
cg03635171	-0.163975	GRCh37/hg1656	19	46650879	IGFL2;IGFL2	NM_001135113;NM_001002915
cg03640110	-0.354751	GRCh37/hg1657	7	122635026	TAS2R16	NM_016945
cg03640203	-0.331448	GRCh37/hg1658	20	61145529	C20orf200	NM_152757	N_Shore
cg03648457	-0.348963	GRCh37/hg1659	15	89350799	ACAN;ACAN	NM_013227;NM_001135	S_Shelf
cg03650851	-0.39011	GRCh37/hg1660	20	55107969	C20orf107	NM_001013646
cg03652429	-0.314712	GRCh37/hg1661	19	54236799	MIR518D	NR_030211
cg03654106	-0.201907	GRCh37/hg1662	19	49539527	SNAR-G1;CGB1	NR_004383;NM_033377
cg03658557	-0.373518	GRCh37/hg1663	4	96012317	BMPR1B	NM_001203
cg03658985	-0.373017	GRCh37/hg1664	X	153167899	AVPR2	NR_027419
cg03660034	-0.280456	GRCh37/hg1665	17	76040976	TNRC6C;TNRC6C	NM_018996;NM_001142640	S_Shelf
cg03663955	-0.383631	GRCh37/hg1666	14	101527688	MIR377	NR_029869	N_Shelf
cg03663984	-0.268207	GRCh37/hg1667	3	69171495	LMOD3	NM_198271
cg03664459	-0.389895	GRCh37/hg1668	2	906167	C2orf90	NM_001013662
cg03665259	-0.201685	GRCh37/hg1669	6	31021826	HCG22	NR_003948
cg03666506	-0.173438	GRCh37/hg1670	17	15635376	TBC1D26	NM_178571
cg03672499	-0.160716	GRCh37/hg1671	12	7902058	CLEC4C;CLEC4C;CLEC4C;CLEC4C	NM_130441;NM_203503;NM_130441;NM_203503
cg03673138	-0.253623	GRCh37/hg1672	11	72385963	PDE2A	NM_002599
cg03674282	-0.250235	GRCh37/hg1673	2	106048792	FHL2	NM_201557
cg03674496	-0.157756	GRCh37/hg1674	10	51747411	AGAP6	NM_001077665
cg03677952	-0.199328	GRCh37/hg1675	22	50524541	MLC1;MLC1	NM_139202;NM_015166	N_Shelf
cg03679544	-0.283418	GRCh37/hg1676	6	155537972	TIAM2;TIAM2	NM_012454;NM_001010927	N_Shelf
cg03689799	-0.258851	GRCh37/hg1677	9	113430978	MUSK;MUSK;MUSK	NM_001166280;NM_001166281;NM_005592
cg03694517	-0.189854	GRCh37/hg1678	19	54222958	MIR517B;MIR520D	NR_030205;NR_030204
cg03697411	-0.152164	GRCh37/hg1679	14	101419376	SNORD114-4;SNORD114-3	NR_003196;NR_003195
cg03704006	-0.313667	GRCh37/hg1680	16	88994295	CBFA2T3;CBFA2T3	NM_175931;NM_005187	Island
cg03705396	0.222425	GRCh37/hg1681	3	183543680	MAP6D1	NM_024871	Island
cg03705718	-0.131822	GRCh37/hg1682	2	230933322	SLC16A14;SLC16A14	NM_152527;NM_152527	Island
cg03710719	0.285028	GRCh37/hg1683	19	36389795	NFKBID	NM_139239	Island
cg03713826	-0.280134	GRCh37/hg1684	16	27077852	C16orf82	NM_001145545
cg03713963	-0.195076	GRCh37/hg1685	17	1062968	ABR;ABR	NM_021962;NM_001159746	N_Shore
cg03716937	-0.363158	GRCh37/hg1686	8	39695862	ADAM2	NM_001464
cg03718414	-0.322219	GRCh37/hg1687	20	55108224	C20orf107	NM_001013646
cg03719128	-0.101066	GRCh37/hg1688	10	31607150	ZEB1;ZEB1;ZEB1;LOC220930;ZEB1	NM_030751;NR_024285;NR_024287;NR_024284;NR_024286	N_Shore
cg03721195	0.198418	GRCh37/hg1689	5	137610448	GFRA3	NM_001496	S_Shore
cg03723211	-0.356464	GRCh37/hg1690	8	1460633	DLGAP2	NM_004745
cg03726525	-0.190052	GRCh37/hg1691	16	70207297	CLEC18C	NM_173619
cg03727732	-0.273023	GRCh37/hg1692	15	74900248	CLK3	NM_003992
cg03732056	-0.234095	GRCh37/hg1693	8	21771059	DOK2	NM_003974	S_Shore
cg03737442	-0.322609	GRCh37/hg1694	3	11177295	HRH1	NM_001098213
cg03738116	-0.318582	GRCh37/hg1695	6	29408180	OR10C1	NM_013941
cg03742272	-0.262206	GRCh37/hg1696	17	7990705	ALOX12B	NM_001139
cg03749198	-0.350894	GRCh37/hg1697	19	51979766	CEACAM18	NM_001080405
cg03749900	-0.381271	GRCh37/hg1698	7	136973838	PTN	NM_002825
cg03751911	-0.200138	GRCh37/hg1699	17	77373610	HRNBP3	NM_001082575
cg03753642	-0.418555	GRCh37/hg1700	8	75261222	GDAP1;GDAP1	NM_018972;NM_001040875	N_Shore
cg03756171	-0.256916	GRCh37/hg1701	10	81371426	SFTPA1;SFTPA1;SFTPA1;SFTPA1;SFTPA1;SFTPA1	NM_005411;NM_001164646;NM_001164645;NM_001164644;NM_001164647;NM_001093770
cg03756645	-0.326115	GRCh37/hg1702	2	70972650	ADD2;ADD2;ADD2;ADD2;ADD2	NM_017482;NM_017484;NM_017483;NM_017488;NM_001617
cg03757145	0.347743	GRCh37/hg1703	4	76555832	CDKL2	NM_003948	Island
cg03758732	-0.342437	GRCh37/hg1704	2	2030712	MYT1L	NM_015025
cg03759556	-0.269534	GRCh37/hg1705	18	7230489	LRRC30	NM_001105581
cg03760158	-0.088627	GRCh37/hg1706	4	491618	ZNF721;PIGG;PIGG	NM_133474;NM_017733;NM_001127178	N_Shore
cg03760839	0.162005	GRCh37/hg1707	1	119531718	TBX15	NM_152380	N_Shore
cg03760919	-0.202362	GRCh37/hg1708	8	93103361	RUNX1T1	NM_175635
cg03761113	-0.339589	GRCh37/hg1709	1	157811724	CD5L	NM_005894
cg03763796	-0.319222	GRCh37/hg1710	22	22599128	VPREB1	NM_007128
cg03766373	-0.191394	GRCh37/hg1711	12	52714864	KRT83	NM_002282	Island
cg03767475	-0.329949	GRCh37/hg1712	19	18902727	COMP	NM_000095	S_Shore
cg03768831	-0.386095	GRCh37/hg1713	1	177154353	FAM5B	NM_021165	S_Shelf
cg03770410	-0.270293	GRCh37/hg1714	20	57766332	ZNF831	NM_178457	N_Shore
cg03773882	-0.46206	GRCh37/hg1715	1	247921487	OR1C1	NM_012353
cg03774040	-0.275523	GRCh37/hg1716	2	240985345	OR6B3	NM_173351	S_Shelf
cg03776857	-0.260095	GRCh37/hg1717	11	57995971	OR10Q1	NM_001004471
cg03780486	-0.35295	GRCh37/hg1718	11	6817280	OR6A2	NM_003696
cg03788567	-0.195655	GRCh37/hg1719	12	112847769	RPL6;RPL6	NM_000970;NM_001024662	S_Shore
cg03788610	-0.258191	GRCh37/hg1720	X	102984217	GLRA4	NM_001024452
cg03790146	-0.283289	GRCh37/hg1721	X	69480001	P2RY4	NM_002565
cg03792768	0.240389	GRCh37/hg1722	3	197281934	BDH1;BDH1;BDH1	NM_004051;NM_203314;NM_203315	Island
cg03793368	-0.287801	GRCh37/hg1723	X	141293344	MAGEC2	NM_016249
cg03802272	-0.346611	GRCh37/hg1724	3	158361750	GFM1	NM_024996	N_Shore
cg03803009	-0.319544	GRCh37/hg1725	17	72363634	GPR142	NM_181790
cg03804556	-0.162281	GRCh37/hg1726	13	23754135	SGCG	NM_000231
cg03805279	-0.229651	GRCh37/hg1727	6	88873844	CNR1;CNR1;CNR1;CNR1	NM_016083;NM_001160259;NM_001160226;NM_001160258	N_Shore
cg03805769	-0.317205	GRCh37/hg1728	8	11196119	TDH	NR_001578
cg03806752	-0.32539	GRCh37/hg1729	12	53098326	KRT77	NM_175078
cg03807917	-0.39976	GRCh37/hg1730	19	54224533	MIR520G	NR_030206
cg03808043	-0.0555838	GRCh37/hg1731	4	24522534	MIR573	NR_030299
cg03809898	-0.29966	GRCh37/hg1732	6	100442553	MCHR2;MCHR2	NM_001040179;NM_032503	S_Shore
cg03812751	-0.398141	GRCh37/hg1733	11	56230456	OR8U8;OR5M9	NM_001013356;NM_001004743
cg03813951	-0.290662	GRCh37/hg1734	X	52684130	SSX7	NM_173358
cg03815116	-0.314251	GRCh37/hg1735	4	44654206	YIPF7	NM_182592
cg03816029	-0.398653	GRCh37/hg1736	7	93113314	MIR489;CALCR;MIR653;CALCR;CALCR	NR_030164;NM_001742;NR_030388;NM_001164737;NM_001164738
cg03816954	-0.295267	GRCh37/hg1737	10	13277824	UCMA	NM_145314
cg03818303	-0.270363	GRCh37/hg1738	3	178984858	KCNMB3;KCNMB3	NM_001163677;NM_171828
cg03818576	-0.24032	GRCh37/hg1739	11	40312660	LRRC4C	NM_020929
cg03820379	-0.300304	GRCh37/hg1740	6	41303388	NCR2	NM_004828
cg03820795	-0.287111	GRCh37/hg1741	17	4337140	SPNS3	NM_182538
cg03822658	-0.299752	GRCh37/hg1742	X	153409560	OPN1LW	NM_020061
cg03823901	-0.267838	GRCh37/hg1743	11	4615063	OR52I1	NM_001005169
cg03826976	0.22176	GRCh37/hg1744	11	7695433	CYB5R2	NM_016229	Island
cg03828557	-0.275399	GRCh37/hg1745	11	4608359	OR52I2	NM_001005170
cg03830082	-0.18549	GRCh37/hg1746	20	2672100	EBF4	NM_001110514	N_Shore
cg03833400	-0.325165	GRCh37/hg1747	11	18955977	MRGPRX1	NM_147199
cg03836638	-0.37055	GRCh37/hg1748	4	165105836	2012-03-01	NM_001166373	N_Shelf
cg03840908	-0.225437	GRCh37/hg1749	17	79905152	MYADML2	NM_001145113
cg03842440	-0.21047	GRCh37/hg1750	12	41831532	PDZRN4;PDZRN4	NM_013377;NM_001164595
cg03842617	-0.300328	GRCh37/hg1751	7	150688556	NOS3	NM_000603
cg03844372	-0.325944	GRCh37/hg1752	10	24160305	KIAA1217	NM_001098500
cg03844622	-0.325629	GRCh37/hg1753	6	74071738	C6orf221	NM_001017361	N_Shore
cg03845852	-0.405821	GRCh37/hg1754	5	19886414	CDH18;CDH18	NM_001167667;NM_004934
cg03847924	-0.164372	GRCh37/hg1755	15	89090918	DET1;DET1;DET1	NM_017996;NR_026645;NM_001144074
cg03848890	-0.302138	GRCh37/hg1756	2	26782564	OTOF	NM_194248	N_Shelf
cg03850213	-0.215189	GRCh37/hg1757	5	169331882	FAM196B;DOCK2	NM_001129891;NM_004946
cg03851467	-0.081838	GRCh37/hg1758	2	24580410	ITSN2;ITSN2;ITSN2	NM_147152;NM_019595;NM_006277	N_Shelf
cg03853593	-0.313217	GRCh37/hg1759	5	157080900	SOX30;SOX30	NM_007017;NM_178424	S_Shore
cg03857617	-0.415145	GRCh37/hg1760	5	19854080	CDH18;CDH18	NM_001167667;NM_004934
cg03860013	-0.297074	GRCh37/hg1761	20	31756013	C20orf70;C20orf70	NM_080574;NM_080574
cg03860768	-0.332125	GRCh37/hg1762	8	11351571	BLK;BLK	NM_001715;NM_001715
cg03860992	-0.214078	GRCh37/hg1763	5	161273013	GABRA1	NM_000806
cg03861065	-0.257971	GRCh37/hg1764	10	64344052	ZNF365;ZNF365	NM_199452;NM_199451
cg03862290	-0.368831	GRCh37/hg1765	14	101515739	MIR655	NR_030391
cg03862760	-0.10879	GRCh37/hg1766	7	1609483	PSMG3;KIAA1908;KIAA1908;PSMG3;PSMG3;KIAA1908	NM_001134340;NR_021487;NR_027328;NM_032302;NM_032302;NR_027329	N_Shore
cg03866192	-0.31064	GRCh37/hg1767	17	2699542	RAP1GAP2;RAP1GAP2	NM_001100398;NM_015085
cg03872376	-0.43124	GRCh37/hg1768	1	238053828	ZP4;LOC100130331	NM_021186;NR_027247
cg03873826	-0.266745	GRCh37/hg1769	16	68407311	SMPD3	NM_018667	S_Shore
cg03875678	-0.266489	GRCh37/hg1770	14	25103546	GZMB	NM_004131
cg03875996	-0.359269	GRCh37/hg1771	4	159442782	RXFP1	NM_021634
cg03881382	-0.375079	GRCh37/hg1772	17	39388008	KRTAP9-3;KRTAP9-9	NM_031962;NM_030975
cg03881934	-0.425234	GRCh37/hg1773	1	152784305	LCE1B	NM_178349
cg03882071	-0.326565	GRCh37/hg1774	17	43922210	LOC100128977;IMP5	NR_024559;NM_175882
cg03885639	-0.248666	GRCh37/hg1775	11	124481310	PANX3	NM_052959
cg03887724	-0.136645	GRCh37/hg1776	20	23807306	CST2;CST2	NM_001322;NM_001322
cg03892041	-0.354143	GRCh37/hg1777	16	88492755	ZNF469	NM_001127464	N_Shelf
cg03894990	-0.272203	GRCh37/hg1778	6	44309765	SPATS1	NM_145026
cg03899708	-0.242321	GRCh37/hg1779	14	106438465	ADAM6	NR_002224
cg03900826	-0.0895107	GRCh37/hg1780	3	190594718	SNAR-I	NR_024343
cg03902718	-0.298517	GRCh37/hg1781	11	36317592	PRR5L	NM_001160167
cg03904639	-0.404973	GRCh37/hg1782	13	37677730	CSNK1A1L;CSNK1A1L	NM_145203;NM_145203
cg03905847	0.35676	GRCh37/hg1783	10	134599934	NKX6-2	NM_177400	Island
cg03912094	-0.381778	GRCh37/hg1784	8	58191910	C8orf71	NR_026772	N_Shore
cg03914397	-0.35045	GRCh37/hg1785	5	151784441	NMUR2	NM_020167
cg03916225	-0.260516	GRCh37/hg1786	1	111768837	CHI3L2;CHI3L2	NM_001025197;NM_004000
cg03918703	-0.192062	GRCh37/hg1787	14	23888450	MIR208B;MYH7	NR_030624;NM_000257	N_Shore
cg03922648	-0.192892	GRCh37/hg1788	12	10607364	KLRC1;KLRC1;KLRC1;KLRC1	NM_007328;NM_213657;NM_002259;NM_213658
cg03925149	-0.312252	GRCh37/hg1789	4	96761135	PDHA2	NM_005390
cg03928924	-0.320501	GRCh37/hg1790	X	49179088	GAGE12J	NM_001098406	S_Shore
cg03929741	0.414666	GRCh37/hg1791	13	107187681	EFNB2	NM_004093	Island
cg03930485	-0.35837	GRCh37/hg1792	6	22569665	HDGFL1	NM_138574	Island
cg03932978	-0.256081	GRCh37/hg1793	6	55444488	HMGCLL1;HMGCLL1	NM_019036;NM_001042406	S_Shore
cg03941108	-0.312174	GRCh37/hg1794	1	22985937	C1QB	NM_000491
cg03948236	-0.350488	GRCh37/hg1795	10	128078010	ADAM12;ADAM12	NM_021641;NM_003474	S_Shore
cg03950354	-0.19665	GRCh37/hg1796	1	149368226	FCGR1C	NR_027484
cg03950873	-0.317732	GRCh37/hg1797	14	60045040	C14orf38	NM_001164399	S_Shore
cg03953077	-0.225569	GRCh37/hg1798	18	14543768	POTEC	NM_001137671
cg03953482	-0.307072	GRCh37/hg1799	15	29276460	APBA2;APBA2	NM_005503;NM_001130414
cg03957420	-0.209378	GRCh37/hg1800	8	19468555	CSGALNACT1;CSGALNACT1	NR_024040;NM_018371
cg03958863	-0.376048	GRCh37/hg1801	17	72363500	GPR142	NM_181790
cg03960217	-0.209634	GRCh37/hg1802	1	152647777	LCE2C;LCE2C	NM_178429;NM_178429
cg03960313	-0.278083	GRCh37/hg1803	13	24152357	TNFRSF19;TNFRSF19	NM_018647;NM_148957	N_Shore
cg03963113	-0.251221	GRCh37/hg1804	12	2028355	CACNA2D4	NM_172364
cg03975156	-0.330846	GRCh37/hg1805	11	7961516	OR10A3	NM_001003745
cg03975271	-0.203914	GRCh37/hg1806	2	88823254	C2orf51	NM_152670
cg03975694	0.273841	GRCh37/hg1807	19	38042472	ZNF540;ZNF540	NM_152606;NM_152606	S_Shelf
cg03975844	-0.348667	GRCh37/hg1808	1	205318888	KLHDC8A	NM_018203
cg03979754	-0.180621	GRCh37/hg1809	8	110703460	GOLSYN;GOLSYN	NM_001099743;NM_001099744	Island
cg03982074	-0.290626	GRCh37/hg1810	7	100612875	MUC12	NM_001164462	S_Shelf
cg03984537	-0.398281	GRCh37/hg1811	1	111063237	KCNA10	NM_005549
cg03985801	-0.306908	GRCh37/hg1812	1	202182603	LGR6;LGR6;LGR6	NM_001017404;NM_021636;NM_001017403	N_Shore
cg03989694	-0.20128	GRCh37/hg1813	17	18378879	LGALS9C	NM_001040078
cg03995631	-0.355008	GRCh37/hg1814	3	112218510	BTLA;BTLA	NM_001085357;NM_181780
cg03996539	-0.140437	GRCh37/hg1815	4	159094517	FAM198B;FAM198B;FAM198B	NM_001031700;NM_016613;NM_001128424
cg03997393	-0.340654	GRCh37/hg1816	2	105859806	GPR45;GPR45	NM_007227;NM_007227	S_Shore
cg03998348	-0.312688	GRCh37/hg1817	15	38227285	TMCO5A	NM_152453
cg04000821	-0.198125	GRCh37/hg1818	19	55014066	LAIR2;LAIR2;LAIR2;LAIR2	NM_002288;NM_002288;NM_021270;NM_021270
cg04001802	-0.273159	GRCh37/hg1819	10	15085279	OLAH;OLAH	NM_001039702;NM_018324
cg04003903	-0.299167	GRCh37/hg1820	4	8601549	CPZ;CPZ;CPZ	NM_001014448;NM_001014447;NM_003652
cg04006516	-0.305169	GRCh37/hg1821	21	32007639	KRTAP20-2	NM_181616
cg04006565	-0.345873	GRCh37/hg1822	16	7004267	A2BP1;A2BP1;A2BP1	NM_001142333;NM_001142334;NM_018723
cg04011062	-0.304563	GRCh37/hg1823	7	142724374	OR9A2	NM_001001658
cg04011620	-0.295006	GRCh37/hg1824	11	61956390	SCGB1D1	NM_006552
cg04013592	-0.469399	GRCh37/hg1825	3	63263076	SYNPR	NM_001130003	N_Shore
cg04016798	-0.294574	GRCh37/hg1826	6	76151878	FILIP1	NM_015687
cg04021098	-0.389068	GRCh37/hg1827	11	59482698	OR10V1	NM_001005324
cg04025049	-0.409559	GRCh37/hg1828	1	239987399	CHRM3	NM_000740
cg04026675	0.301269	GRCh37/hg1829	9	21974514	CDKN2A;CDKN2A;CDKN2A	NM_058197;NM_058195;NM_000077	N_Shore
cg04034846	-0.309563	GRCh37/hg1830	8	7682131	DEFB105B;DEFB106A;DEFB106B;DEFB105A	NM_001040703;NM_152251;NM_001040704;NM_152250
cg04036920	-0.394033	GRCh37/hg1831	11	33562503	C11orf41	NM_012194
cg04037952	-0.26586	GRCh37/hg1832	2	131486950	GPR148	NM_207364	S_Shore
cg04041812	-0.287757	GRCh37/hg1833	X	125298533	DCAF12L2	NM_001013628	N_Shore
cg04043642	-0.317615	GRCh37/hg1834	20	55842871	BMP7	NM_001719	S_Shore
cg04047414	-0.274042	GRCh37/hg1835	X	140008844	MIR320D2	NR_031725
cg04050068	-0.341334	GRCh37/hg1836	12	53227816	KRT79	NM_175834
cg04050941	-0.235209	GRCh37/hg1837	8	1460347	DLGAP2	NM_004745
cg04052038	-0.453139	GRCh37/hg1838	21	31588123	CLDN8	NM_199328
cg04053776	-0.190833	GRCh37/hg1839	11	6947353	ZNF215	NM_013250	N_Shore
cg04055238	-0.46477	GRCh37/hg1840	20	56251166	PMEPA1;PMEPA1;PMEPA1;PMEPA1	NM_199171;NM_199170;NM_199169;NM_020182	S_Shelf
cg04058153	-0.220727	GRCh37/hg1841	8	1496711	DLGAP2	NM_004745	N_Shore
cg04060288	-0.370149	GRCh37/hg1842	14	101411836	SNORD113-9	NR_003237
cg04060317	-0.342276	GRCh37/hg1843	12	5603248	NTF3;NTF3	NM_002527;NM_001102654	N_Shore
cg04061117	0.238406	GRCh37/hg1844	3	9594385	LHFPL4	NM_198560	N_Shore
cg04063166	-0.104955	GRCh37/hg1845	11	30034452	KCNA4	NM_002233	N_Shelf
cg04065304	-0.290288	GRCh37/hg1846	8	53322501	ST18	NM_014682
cg04070847	-0.226818	GRCh37/hg1847	3	112693867	CD200R1;CD200R1;CD200R1;CD200R1;CD200R1;CD200R1;CD200R1;CD200R1	NM_170780;NM_170780;NM_138806;NM_138939;NM_138939;NM_138940;NM_138940;NM_138806
cg04070987	-0.325787	GRCh37/hg1848	21	46424834	NCRNA00162	NR_024089	S_Shelf
cg04072156	-0.0888461	GRCh37/hg1849	3	148544962	CPB1	NM_001871
cg04073204	-0.304687	GRCh37/hg1850	5	179158569	CANX;MAML1;CANX	NM_001746;NM_014757;NM_001024649	N_Shore
cg04085571	-0.367244	GRCh37/hg1851	11	1872753	LSP1	NM_002339
cg04091180	-0.296957	GRCh37/hg1852	17	38822199	KRT222	NM_152349
cg04093132	-0.354334	GRCh37/hg1853	X	69282176	OTUD6A	NM_207320	N_Shore
cg04094641	-0.235187	GRCh37/hg1854	2	234216050	SAG	NM_000541
cg04096085	-0.303905	GRCh37/hg1855	14	101435336	SNORD114-12;SNORD114-13	NR_003205;NR_003206
cg04097334	-0.219981	GRCh37/hg1856	2	189599665	DIRC1	NM_052952
cg04100397	-0.340181	GRCh37/hg1857	2	110875551	MALL	NM_005434	S_Shore
cg04103198	-0.442081	GRCh37/hg1858	20	1601704	SIRPB1;SIRPB1;SIRPB1	NM_001083910;NM_001135844;NM_006065
cg04103251	-0.228446	GRCh37/hg1859	13	19692715	DKFZp686A1627	NR_002801
cg04103377	-0.415152	GRCh37/hg1860	X	113864488	HTR2C;SNORA35	NM_000868;NR_002993
cg04103837	-0.325041	GRCh37/hg1861	8	68469580	CPA6;CPA6	NM_020361;NM_001127445
cg04105895	-0.237501	GRCh37/hg1862	17	21300735	KCNJ12	NM_021012
cg04108334	-0.28656	GRCh37/hg1863	10	48417338	GDF2	NM_016204	S_Shelf
cg04111761	-0.280433	GRCh37/hg1864	3	46282766	CCR3;CCR3;CCR3;CCR3	NM_178328;NM_178329;NM_001164680;NM_001837
cg04114655	-0.147815	GRCh37/hg1865	2	220377593	ACCN4;ACCN4	NM_182847;NM_018674	N_Shore
cg04116657	-0.340187	GRCh37/hg1866	22	39882446	MGAT3;MGAT3	NM_002409;NM_001098270	N_Shore
cg04123765	-0.480923	GRCh37/hg1867	1	248153618	OR2L1P;OR2L13	NR_002145;NM_175911
cg04132017	-0.496408	GRCh37/hg1868	1	158450237	OR10R2	NM_001004472
cg04132853	-0.313122	GRCh37/hg1869	20	57414039	GNASAS;GNAS	NR_002785;NM_016592	N_Shore
cg04133673	-0.315368	GRCh37/hg1870	2	142890490	LRP1B	NM_018557	S_Shore
cg04137594	-0.273702	GRCh37/hg1871	20	62737966	NPBWR2	NM_005286	Island
cg04137702	-0.273507	GRCh37/hg1872	10	50886878	C10orf53;C10orf53	NM_001042427;NM_182554	N_Shore
cg04138502	0.328825	GRCh37/hg1873	3	123167522	ADCY5	NM_183357	Island
cg04138756	-0.346049	GRCh37/hg1874	1	152973849	SPRR3;SPRR3	NM_001097589;NM_005416
cg04141217	-0.354492	GRCh37/hg1875	3	97850862	OR5H1	NM_001005338
cg04141648	-0.302317	GRCh37/hg1876	10	69456667	CTNNA3	NM_013266
cg04141770	-0.287602	GRCh37/hg1877	14	105048339	C14orf180	NM_001008404
cg04144911	-0.348829	GRCh37/hg1878	19	51979244	CEACAM18	NM_001080405
cg04153489	-0.24845	GRCh37/hg1879	8	41655983	ANK1;ANK1;ANK1;ANK1;ANK1	NM_020476;NM_020477;NM_000037;NM_020475;NM_001142446	Island
cg04153595	-0.276518	GRCh37/hg1880	2	241629815	AQP12A	NM_198998
cg04159004	-0.280504	GRCh37/hg1881	17	77200590	HRNBP3	NM_001082575
cg04163147	-0.317414	GRCh37/hg1882	11	4388493	OR52B4;OR52B4	NM_001005161;NM_001005161
cg04163967	-0.270498	GRCh37/hg1883	21	39870627	ERG;ERG;ERG;ERG	NM_004449;NM_001136154;NM_182918;NM_001136155
cg04167833	-0.170036	GRCh37/hg1884	5	169724831	LCP2	NM_005565
cg04170440	-0.340077	GRCh37/hg1885	6	154410350	OPRM1;OPRM1;OPRM1;OPRM1;OPRM1;OPRM1;OPRM1;OPRM1;OPRM1;OPRM1;OPRM1;OPRM1;OPRM1	NM_001145283;NM_001008503;NM_001145281;NM_001145282;NM_000914;NM_001145287;NM_001145284;NM_001145286;NM_001008504;NM_001145285;NM_001145280;NM_001145279;NM_001008505
cg04173992	0.0913676	GRCh37/hg1886	5	149520651	PDGFRB	NM_002609
cg04182226	-0.184389	GRCh37/hg1887	6	32014300	TNXB;TNXB	NM_019105;NM_032470
cg04184683	-0.279506	GRCh37/hg1888	11	3187446	OSBPL5;OSBPL5;OSBPL5	NM_001144063;NM_020896;NM_145638	S_Shore
cg04186471	-0.3444	GRCh37/hg1889	X	153523440	TKTL1;TEX28;TKTL1	NM_001145933;NM_001586;NM_012253	N_Shore
cg04188238	-0.290807	GRCh37/hg1890	4	187477310	MTNR1A	NM_005958	S_Shore
cg04196064	-0.310294	GRCh37/hg1891	11	55029786	TRIM48	NM_024114
cg04198912	-0.388165	GRCh37/hg1892	1	205536821	MFSD4	NM_181644	N_Shore
cg04199256	-0.281713	GRCh37/hg1893	17	61562197	ACE;ACE;ACE	NM_000789;NM_152830;NM_152830
cg04200192	-0.304132	GRCh37/hg1894	3	183749414	HTR3D;HTR3D;HTR3D	NM_001145143;NM_001163646;NM_182537
cg04200704	-0.242103	GRCh37/hg1895	15	25486871	SNORD115-39	NR_003354
cg04202955	-0.3513	GRCh37/hg1896	13	19692800	DKFZp686A1627	NR_002801
cg04204557	-0.185227	GRCh37/hg1897	21	46065774	KRTAP10-11;C21orf29	NM_198692;NM_144991
cg04206665	-0.32023	GRCh37/hg1898	1	1113501	TTLL10	NM_001130045	N_Shelf
cg04206967	-0.256053	GRCh37/hg1899	8	110098844	TRHR	NM_003301
cg04208291	-0.372264	GRCh37/hg1900	1	115829893	NGF	NM_002506
cg04211790	-0.207303	GRCh37/hg1901	3	54962250	LRTM1;CACNA2D3	NM_020678;NM_018398
cg04212127	-0.206282	GRCh37/hg1902	11	78809824	ODZ4	NM_001098816
cg04217177	-0.398323	GRCh37/hg1903	1	217306700	ESRRG	NM_001134285	N_Shore
cg04218030	-0.17585	GRCh37/hg1904	21	46066942	KRTAP10-11;C21orf29	NM_198692;NM_144991
cg04223832	-0.282476	GRCh37/hg1905	14	101515855	MIR655	NR_030391
cg04223842	-0.303984	GRCh37/hg1906	2	26865191	CIB4	NM_001029881
cg04225775	-0.226599	GRCh37/hg1907	5	143191771	HMHB1;HMHB1	NM_021182;NM_021182
cg04226536	0.226275	GRCh37/hg1908	11	111411071	LAYN	NM_178834	Island
cg04227026	-0.329163	GRCh37/hg1909	X	150884661	FATE1	NM_033085
cg04227871	-0.36079	GRCh37/hg1910	12	131002792	RIMBP2	NM_015347
cg04228849	-0.348783	GRCh37/hg1911	4	21855582	NCRNA00099;KCNIP4	NR_002813;NM_147182
cg04229851	-0.264315	GRCh37/hg1912	4	7434754	PSAPL1;PSAPL1;SORCS2	NM_001085382;NM_001085382;NM_020777
cg04236382	-0.327431	GRCh37/hg1913	14	63785287	GPHB5	NM_145171
cg04237529	-0.458892	GRCh37/hg1914	1	158671873	OR6K2	NM_001005279
cg04237618	-0.300787	GRCh37/hg1915	1	115829610	NGF	NM_002506
cg04237898	0.373881	GRCh37/hg1916	12	105478329	ALDH1L2;ALDH1L2;ALDH1L2	NR_027752;NM_001034173;NM_001034173	Island
cg04242655	-0.255276	GRCh37/hg1917	22	22902047	PRAME;PRAME;LOC648691;PRAME;PRAME;PRAME	NM_206953;NM_006115;NR_027426;NM_206954;NM_206955;NM_206956	S_Shore
cg04244985	-0.347203	GRCh37/hg1918	19	55043845	KIR3DX1	NR_026716
cg04254916	-0.332425	GRCh37/hg1919	12	52914047	KRT5	NM_000424
cg04259907	0.202798	GRCh37/hg1920	19	43969884	LYPD3	NM_014400	S_Shore
cg04259971	-0.201826	GRCh37/hg1921	19	49559062	CGB7	NM_033142	N_Shore
cg04263316	-0.346682	GRCh37/hg1922	7	135412406	SLC13A4;SLC13A4	NM_012450;NM_012450
cg04265332	-0.260876	GRCh37/hg1923	20	31593239	SPAG4L	NM_080675
cg04270402	-0.223071	GRCh37/hg1924	7	95064921	PON2;PON2	NM_000305;NM_001018161	S_Shore
cg04274236	-0.36549	GRCh37/hg1925	19	54171275	MIR512-1;MIR512-2	NR_030180;NR_030181
cg04278444	-0.144505	GRCh37/hg1926	15	25456904	SNORD115-15;SNORD115-21;PAR4;SNORD115-23	NR_003307;NR_003313;NR_022010;NR_003315
cg04278794	-0.266863	GRCh37/hg1927	16	3406339	OR2C1	NM_012368
cg04279920	-0.351501	GRCh37/hg1928	X	149009913	MAGEA8;MAGEA8;MAGEA8	NM_005364;NM_001166400;NM_001166401
cg04283307	-0.24203	GRCh37/hg1929	1	248308813	OR2M5	NM_001004690
cg04292976	-0.213507	GRCh37/hg1930	1	205912819	SLC26A9;SLC26A9	NM_052934;NM_134325
cg04293152	-0.239252	GRCh37/hg1931	16	3085468	CCDC64B	NM_001103175	Island
cg04293489	-0.136335	GRCh37/hg1932	6	49917881	DEFB133	NM_001166478
cg04299028	-0.303362	GRCh37/hg1933	1	111061851	KCNA10	NM_005549
cg04307702	-0.276631	GRCh37/hg1934	2	3714315	ALLC	NM_018436
cg04310849	-0.24581	GRCh37/hg1935	15	25454919	SNORD115-15;SNORD115-21;SNORD115-22	NR_003307;NR_003313;NR_003314
cg04311971	-0.405486	GRCh37/hg1936	17	56232955	OR4D1;MSX2P1	NM_012374;NR_002307	N_Shore
cg04312209	-0.208035	GRCh37/hg1937	5	35857130	IL7R	NM_002185
cg04319742	-0.367498	GRCh37/hg1938	17	39342381	KRTAP4-1	NM_033060
cg04321866	0.387417	GRCh37/hg1939	13	107188416	EFNB2	NM_004093	Island
cg04323915	-0.247021	GRCh37/hg1940	X	6453041	VCX3A;VCX3A	NM_016379;NM_016379
cg04329460	-0.285025	GRCh37/hg1941	19	54240087	MIR516B1	NR_030212
cg04334499	-0.12111	GRCh37/hg1942	4	107242537	AIMP1;AIMP1;AIMP1	NM_004757;NM_001142416;NM_001142415
cg04335343	-0.295353	GRCh37/hg1943	6	29597113	GABBR1;GABBR1;GABBR1	NM_021903;NM_021904;NM_001470	S_Shore
cg04336859	-0.299296	GRCh37/hg1944	19	52005153	SIGLEC12	NM_053003
cg04346128	-0.128987	GRCh37/hg1945	5	143584488	KCTD16	NM_020768	N_Shore
cg04348023	-0.28466	GRCh37/hg1946	1	70384012	LRRC7;PIN1L	NM_020794;NR_023916	N_Shore
cg04348709	-0.291933	GRCh37/hg1947	7	99528078	GJC3	NM_181538
cg04349727	-0.324688	GRCh37/hg1948	19	51457389	KLK5;KLK5;KLK5	NM_012427;NM_001077491;NM_001077492
cg04351205	-0.313892	GRCh37/hg1949	2	143886326	ARHGAP15	NM_018460
cg04354077	-0.280969	GRCh37/hg1950	20	5295137	PROKR2	NM_144773	N_Shore
cg04358037	-0.325293	GRCh37/hg1951	10	127465013	MMP21	NM_147191	S_Shore
cg04362315	-0.0815258	GRCh37/hg1952	13	44355898	ENOX1	NM_017993	N_Shelf
cg04362407	-0.357621	GRCh37/hg1953	3	98189197	OR5K1	NM_001004736
cg04367216	-0.241727	GRCh37/hg1954	11	128737201	KCNJ1;KCNJ1;KCNJ1;KCNJ1;KCNJ1;KCNJ1;KCNJ1;KCNJ1	NM_153765;NM_153766;NM_153764;NM_153765;NM_153767;NM_153764;NM_153766;NM_153767
cg04370182	-0.339135	GRCh37/hg1955	19	54228123	MIR516B2	NR_030207
cg04374959	-0.302796	GRCh37/hg1956	17	7328585	C17orf74	NM_175734
cg04375087	-0.202158	GRCh37/hg1957	X	48166824	SSX9	NM_174962
cg04375245	-0.251491	GRCh37/hg1958	10	7661761	ITIH5;ITIH5;ITIH5	NM_030569;NM_001001851;NM_032817
cg04376820	-0.305884	GRCh37/hg1959	22	32590246	RFPL2;RFPL2;RFPL2;RFPL2	NM_006605;NM_001098527;NM_001159545;NM_001159546
cg04382783	-0.36013	GRCh37/hg1960	11	60195729	MS4A5	NM_023945
cg04386839	-0.276263	GRCh37/hg1961	1	158534143	OR6P1	NM_001160325
cg04388409	-0.138662	GRCh37/hg1962	X	103216908	TMSB15B;MIR1256	NM_194324;NR_031657	N_Shore
cg04389328	-0.0851224	GRCh37/hg1963	22	20104991	RANBP1;TRMT2A;TRMT2A	NM_002882;NM_022727;NM_182984	Island
cg04391849	-0.337291	GRCh37/hg1964	X	69282642	OTUD6A	NM_207320	Island
cg04392286	-0.372744	GRCh37/hg1965	2	75058733	HK2	NM_000189	N_Shelf
cg04402891	-0.251622	GRCh37/hg1966	20	61668469	NCRNA00029	NR_028295	S_Shore
cg04405211	-0.302813	GRCh37/hg1967	6	2631721	C6orf195	NM_152554	N_Shelf
cg04406981	-0.216696	GRCh37/hg1968	19	48453315	SNAR-C3	NR_024221
cg04411541	0.206497	GRCh37/hg1969	2	202483868	ALS2CR11;ALS2CR11;ALS2CR11;ALS2CR11;ALS2CR11;ALS2CR11;ALS2CR11;ALS2CR11	NM_001168217;NM_001168217;NM_152525;NM_001168216;NM_152525;NM_001168221;NM_001168221;NM_001168216	Island
cg04412950	-0.377565	GRCh37/hg1970	21	33452218	NCRNA00159	NR_024352
cg04414629	-0.250909	GRCh37/hg1971	4	80329633	GK2	NM_033214
cg04414912	-0.355679	GRCh37/hg1972	11	131239030	NTM	NM_001048209
cg04421488	-0.254403	GRCh37/hg1973	X	52684511	SSX7	NM_173358
cg04424060	-0.339612	GRCh37/hg1974	7	142559875	EPHB6	NM_004445
cg04425624	-0.231018	GRCh37/hg1975	6	31543565	TNF	NM_000594
cg04426779	-0.342949	GRCh37/hg1976	2	906313	C2orf90	NM_001013662
cg04427437	-0.424372	GRCh37/hg1977	3	3081722	CNTN4;CNTN4;CNTN4;CNTN4	NM_175613;NM_175612;NM_175612;NM_175607
cg04432597	0.265934	GRCh37/hg1978	3	49757306	AMIGO3;RNF123	NM_198722;NM_022064	Island
cg04433322	-0.305823	GRCh37/hg1979	17	42346894	SLC4A1	NM_000342
cg04439215	0.343886	GRCh37/hg1980	13	45768901	KCTD4;GTF2F2	NM_198404;NM_004128
cg04439513	-0.425453	GRCh37/hg1981	3	98072423	OR5K4	NM_001005517
cg04440283	-0.334234	GRCh37/hg1982	8	110098923	TRHR	NM_003301
cg04441667	-0.229649	GRCh37/hg1983	8	11356603	BLK	NM_001715
cg04442806	-0.295493	GRCh37/hg1984	3	39509081	MOBP;MOBP;MOBP	NM_182935;NM_182935;NR_003090
cg04444369	-0.224708	GRCh37/hg1985	3	75712695	FRG2C	NM_001124759
cg04444506	-0.288545	GRCh37/hg1986	17	51900238	KIF2B;KIF2B	NM_032559;NM_032559
cg04450876	-0.377548	GRCh37/hg1987	12	54866945	GTSF1	NM_144594
cg04454050	-0.247205	GRCh37/hg1988	6	41122081	TREML1	NM_178174
cg04454807	-0.452258	GRCh37/hg1989	7	109600425	EIF3IP1	NR_003024
cg04456892	-0.270362	GRCh37/hg1990	11	6898245	OR10A4	NM_207186
cg04463607	-0.333027	GRCh37/hg1991	11	114549162	FAM55B	NM_182495
cg04465079	-0.379908	GRCh37/hg1992	19	57185563	ZNF835	NM_001005850	S_Shelf
cg04471589	-0.29437	GRCh37/hg1993	16	88493773	ZNF469	NM_001127464	N_Shelf
cg04473405	-0.282509	GRCh37/hg1994	12	52762005	KRT85	NM_002283	S_Shore
cg04475846	-0.385015	GRCh37/hg1995	12	53046070	KRT2	NM_000423
cg04476891	-0.222535	GRCh37/hg1996	20	29994173	DEFB121	NM_001011878
cg04478875	-0.314014	GRCh37/hg1997	5	142023774	FGF1;FGF1;FGF1;FGF1;FGF1;FGF1	NM_000800;NM_033136;NM_001144935;NM_001144934;NR_026696;NR_026695
cg04484789	-0.37855	GRCh37/hg1998	17	38928324	KRT26	NM_181539
cg04487158	-0.17777	GRCh37/hg1999	8	11947722	ZNF705D	NM_001039615
cg04487479	-0.323059	GRCh37/hg2000	6	70993328	COL9A1;COL9A1	NM_001851;NM_078485	S_Shore
cg04489012	0.410072	GRCh37/hg2001	1	151812710	LOC100132111;C2CD4D;C2CD4D	NR_024237;NM_001136003;NM_001136003	S_Shore
cg04489887	-0.340786	GRCh37/hg2002	15	86685115	AGBL1	NM_152336
cg04490079	-0.320436	GRCh37/hg2003	3	98216207	OR5K2	NM_001004737
cg04497927	-0.264604	GRCh37/hg2004	16	84225080	ADAD2;ADAD2	NM_001145400;NM_139174	Island
cg04500084	-0.269779	GRCh37/hg2005	10	27703547	PTCHD3	NM_001034842	S_Shore
cg04505023	-0.398499	GRCh37/hg2006	1	152956186	SPRR1A	NM_005987
cg04513540	-0.232482	GRCh37/hg2007	3	13611751	FBLN2;FBLN2;FBLN2	NM_001004019;NM_001165035;NM_001998	N_Shore
cg04515001	0.37814	GRCh37/hg2008	6	24358236	KAAG1;DCDC2;KAAG1;DCDC2	NM_181337;NM_016356;NM_181337;NM_016356	Island
cg04515986	-0.272738	GRCh37/hg2009	X	31089692	FTHL17	NM_031894	N_Shore
cg04516518	-0.393086	GRCh37/hg2010	18	77193464	NFATC1;NFATC1;NFATC1;NFATC1;NFATC1	NM_006162;NM_172388;NM_172389;NM_172387;NM_172390	Island
cg04524088	-0.211884	GRCh37/hg2011	7	127847835	MIR129-1	NR_029596
cg04527220	-0.435577	GRCh37/hg2012	14	105521961	GPR132	NM_013345
cg04528333	-0.42405	GRCh37/hg2013	4	6123295	JAKMIP1;JAKMIP1	NM_001099433;NM_144720
cg04535521	-0.342379	GRCh37/hg2014	5	170210440	GABRP	NM_014211
cg04535665	-0.212417	GRCh37/hg2015	11	104972135	CARD17;CASP1;CASP1;CASP1;CASP1;CASP1	NM_001007232;NM_033295;NM_033294;NM_001223;NM_033293;NM_033292
cg04541670	-0.225438	GRCh37/hg2016	5	174150286	MSX2	NM_002449	N_Shore
cg04543077	-0.217313	GRCh37/hg2017	16	2879544	ZG16B	NM_145252
[truncated: 8,316 more rows]
