# Supplementary material for: Elucidating the Landscape of Aberrant DNA Methylation in Hepatocellular Carcinoma
Source: PLoS One. 2013 Feb 20;8(2):e55761. doi: 10.1371/journal.pone.0055761 (PMC3577824; doi:10.1371/journal.pone.0055761)
Supplement: Table S2 — Top canonical pathways of the potential 10,315 DM loci in HCC. (XLS) [file pone.0055761.s005.xls]

## Sheet: Supporting Table2
	G-protein coupled receptor signaling genes	cAMP-mediated signaling	cytokines in mediating communication between immune cells	liver hepatitis	liver cholestasis	liver damage	liver necrosis/cell death	liver cirrhosis
1	ADCY5	ADCY5	CSF2	ABCC2	ABCC2	GH1	IFNG	ADRB1
2	ADCY10	ADCY10	IFNA4	ALPP/ALPPL2	ADH1C	TNF	MMP9	APOA2
3	ADCYAP1R1	ADORA2A	IFNA7	AMY2B	ALPP/ALPPL2		NGF	AVPR2
4	ADORA2A	ADRB1	IFNA8	APOA2	GGT1		TNF	CACNA2D3
5	ADRA1D	AVPR2	IFNA13	CCL4	HGF			CACNA2D4
6	ADRB1	CAMK2A	IFNG	CCL7	IL6			CCL7
7	AKT3	CHRM1	IL3	CCL8	MGST1			CCL8
8	AVPR2	CHRM2	IL5	CCR5	SLCO1A2			CCR1
9	BAI1	CHRM3	IL6	CTLA4	SLCO1B1			CCR5
10	BRS3	CNGA1	IL22	DRD2	TNF			CD40LG
11	C3AR1	CNGA2	IL24	DRD5	UGT2B15			CTLA4
12	CALCR	CNGA3	IL25	GABBR1				CXCR4
13	CALCRL	CNGA4	IL26	GABBR1				EDNRB
14	CAMK2A	CNGB3	IL29	GSTP1				FBLN2
15	CASR	CNR1	IL1F7	HGF				FGF1
16	CCKAR	CREB5	IL12B	IFNG				FRZB
17	CCR1	CXCR2	IL17A	IL28B				GSTP1
18	CCR2	DRD2	IL17F	IL5				HGF
19	CCR3	DRD3	IL1F10	IL6				IL17A
20	CCR5	DRD5	IL23A	INS				IL3
21	CCR6	FPR1	IL1F6	LEP				IL5
22	CCR9	FPR2	IL1F8	LGALS9				IL6
23	CELSR1	FSHR	IL1F9	MMP9				IL7R
24	CHRM1	GABBR1	IL1F5	OPRM1				INS
25	CHRM2	GNAL	TNF	PDE3B				KRT18
26	CHRM3	GNAS		PDE4D				LEP
27	CMKLR1	GRM3		PPP3R2				MMP9
28	CNR1	GRM4		PTPRC				MNDA
29	CREB5	GRM6		RASSF1				NOTCH4
30	CX3CR1	GRM8		SLCO1B1				OSTBETA
31	CXCR1	GPR109A		TNF				PDGFRB
32	CXCR2	GPR109B						RASSF1
33	CYSLTR1	HRH2						TNF
34	DARC	HTR1E
35	DRD2	HTR1F
36	DRD3	HTR5A
37	DRD5	LHCGR
38	EDNRA	LPAR1
39	EDNRB	MC2R
40	ELTD1	MC3R
41	EMR1	MC4R
42	EMR2	MC5R
43	EMR3	NPR3
44	FFAR1	NPY1R
45	FFAR2	OPRD1
46	FPR1	OPRK1
47	FPR2	OPRL1
48	FPR3	OPRM1
49	FSHR	P2RY12
50	FYN	PDE10A
51	FZD1	PDE1A
52	FZD5	PDE1C
53	FZD7	PDE2A
54	FZD8	PDE3B
55	GABBR1	PDE4B
56	GHRHR	PDE4D
57	GIPR	PDE6B
58	GLP2R	PDE6H
59	GNA11	PDE9A
60	GNAL	PKIA
61	GNAS	PKIB
62	GPR4	PKIG
63	GPR12	PPP3R2
64	GPR20	PRKAR1B
65	GPR31	PTGER3
66	GPR32	RAP1GAP
67	GPR35	RGS4
68	GPR45	RGS10
69	GPR50	TAAR1
70	GPR61	XCR1
71	GPR63
72	GPR68
73	GPR84
74	GPR111
75	GPR112
76	GPR113
77	GPR114
78	GPR115
79	GPR123
80	GPR132
81	GPR141
82	GPR142
83	GPR148
84	GPR174
85	GPR179
86	GPR1
87	GRM1
88	GRM3
89	GRM4
90	GRM5
91	GRM6
92	GRM8
93	GPR109A
94	GPR109B
95	HCRTR1
96	HCRTR2
97	HRH1
98	HRH2
99	HTR1E
100	HTR1F
101	HTR2A
102	HTR2C
103	HTR5A
104	LHCGR
105	LPAR1
106	LPAR2
107	LPAR3
108	LPAR5
109	LPHN3
110	MC2R
111	MC3R
112	MC4R
113	MC5R
114	MTNR1A
115	MTNR1B
116	NMUR2
117	NPBWR2
118	NPFFR1
119	NPR3
120	NPY1R
121	NPY2R
122	NPY5R
123	NTSR1
124	OPN1LW
125	OPN1SW
126	OPRD1
127	OPRK1
128	OPRL1
129	OPRM1
130	OXGR1
131	P2RY4
132	P2RY10
133	P2RY12
134	PDE10A
135	PDE1A
136	PDE1C
137	PDE2A
138	PDE3B
139	PDE4B
140	PDE4D
141	PDE6B
142	PDE6H
143	PDE9A
144	PIK3CD
145	PIK3CG
146	PIK3R5
147	PIK3R6
148	PLCB4
149	PLCB2
150	PRKAG2
151	PRKAR1B
152	PTGER3
153	QRFPR
154	RAP1GAP
155	RGR
156	RGS4
157	RGS10
158	RXFP1
159	SSTR4
160	TAAR1
161	TACR2
162	TAS1R2
163	TRHR
164	VN1R2
165	VN1R4
166	XCR1
