# Supplementary material for: Elucidating the Landscape of Aberrant DNA Methylation in Hepatocellular Carcinoma
Source: PLoS One. 2013 Feb 20;8(2):e55761. doi: 10.1371/journal.pone.0055761 (PMC3577824; doi:10.1371/journal.pone.0055761)
Supplement: Table S3 — DMRs, rDMRs, cDMRs, Enhancers, and new DMRs of the 10,775 promoter DM loci (without the open sea loci). (XLS) [file pone.0055761.s006.xls]

## Sheet: Supporting Table 3
TargetID	Delta Beta	RELATION_TO_UCSC_CPG_ISLAND	Known DMRs/cDMR/rDMR/Enhancer or potential NEW HCC DM loci
DMR
cg00172597	0.327781	Island	DMR
cg00460049	0.250106	Island	DMR
cg00554413	0.22581	Island	DMR
cg00753478	0.375195	Island	DMR
cg00884093	0.290096	Island	DMR
cg00927554	0.38472	Island	DMR
cg01135780	0.27087	Island	DMR
cg01384488	0.292146	Island	DMR
cg01482645	0.242788	Island	DMR
cg01566592	0.549307	Island	DMR
cg02011074	0.287402	Island	DMR
cg02457680	0.245355	Island	DMR
cg02532096	0.298532	Island	DMR
cg02557695	0.268891	Island	DMR
cg02624770	0.285789	Island	DMR
cg02659794	0.341879	Island	DMR
cg02829688	0.218569	Island	DMR
cg02884176	0.318709	Island	DMR
cg03585419	0.451715	Island	DMR
cg04034767	0.449832	Island	DMR
cg04148762	0.356331	Island	DMR
cg04235837	0.236066	Island	DMR
cg04792712	0.264141	Island	DMR
cg04823311	0.418671	Island	DMR
cg05080154	0.304889	Island	DMR
cg05337743	0.408389	Island	DMR
cg05495949	0.33902	Island	DMR
cg05529506	0.33139	Island	DMR
cg05832051	0.263116	Island	DMR
cg05871997	0.332286	Island	DMR
cg05904135	0.356307	Island	DMR
cg06390536	0.261452	Island	DMR
cg07054641	0.181726	Island	DMR
cg07340580	0.224854	Island	DMR
cg07423571	-0.192434	Island	DMR
cg07702750	0.260495	Island	DMR
cg08231493	0.254412	Island	DMR
cg09118312	0.328809	Island	DMR
cg09260089	0.367071	Island	DMR
cg09270675	0.289176	Island	DMR
cg09274094	0.424387	Island	DMR
cg09433135	0.292052	Island	DMR
cg09652652	0.401588	Island	DMR
cg10009830	0.324876	Island	DMR
cg10097295	0.193352	Island	DMR
cg10171448	0.374081	Island	DMR
cg10479082	0.38374	Island	DMR
cg10655046	0.127495	Island	DMR
cg11525280	0.32277	Island	DMR
cg11921736	0.187459	Island	DMR
cg11931731	0.380485	Island	DMR
cg11935147	0.230084	Island	DMR
cg11964564	0.387928	Island	DMR
cg12348202	0.182915	Island	DMR
cg12640394	0.404402	Island	DMR
cg12765518	0.326406	Island	DMR
cg12973941	0.337115	Island	DMR
cg13080379	0.292269	Island	DMR
cg13193455	0.322912	Island	DMR
cg13338783	-0.236039	Island	DMR
cg13499300	0.379578	Island	DMR
cg13546935	0.438519	Island	DMR
cg13801416	0.324432	Island	DMR
cg13879483	0.466992	Island	DMR
cg14113919	0.388678	Island	DMR
cg14159026	0.397728	Island	DMR
cg14202325	0.22003	Island	DMR
cg14250130	0.367201	Island	DMR
cg14273450	0.267974	Island	DMR
cg14414971	0.352675	Island	DMR
cg14556683	0.244978	Island	DMR
cg14610403	0.222855	Island	DMR
cg14704921	0.270037	Island	DMR
cg15140191	0.302213	Island	DMR
cg15157455	0.192387	Island	DMR
cg15642758	0.324725	Island	DMR
cg15760257	0.338736	Island	DMR
cg15841063	0.303462	Island	DMR
cg16626884	0.280367	Island	DMR
cg16648062	0.345257	Island	DMR
cg16657538	0.5138	Island	DMR
cg16924337	0.363038	Island	DMR
cg16949120	0.336698	Island	DMR
cg17264670	0.424164	Island	DMR
cg17641904	0.357181	Island	DMR
cg17780956	0.288629	Island	DMR
cg18233405	0.370672	Island	DMR
cg18245660	0.356298	Island	DMR
cg18477204	0.398406	Island	DMR
cg18724565	0.263042	Island	DMR
cg19244428	0.322316	Island	DMR
cg19499748	0.193211	Island	DMR
cg19544662	0.392589	Island	DMR
cg19670286	0.201393	Island	DMR
cg19929126	0.327867	Island	DMR
cg20486569	0.310598	Island	DMR
cg20491838	0.260665	Island	DMR
cg20809087	0.392587	Island	DMR
cg20952286	0.223832	Island	DMR
cg20986370	0.315758	Island	DMR
cg21684012	0.333315	Island	DMR
cg22447539	0.419127	Island	DMR
cg22802813	0.328292	Island	DMR
cg22900415	0.308891	Island	DMR
cg23305567	0.415711	Island	DMR
cg23426238	0.381817	Island	DMR
cg24037897	0.281242	Island	DMR
cg24154839	0.259616	Island	DMR
cg24199400	0.174546	Island	DMR
cg24426072	0.388987	Island	DMR
cg24437737	0.203494	Island	DMR
cg24851854	0.340792	Island	DMR
cg25104555	0.346478	Island	DMR
cg25826226	0.228923	Island	DMR
cg25951981	0.249996	Island	DMR
cg26253438	0.311073	Island	DMR
cg26477573	0.392848	Island	DMR
cg26822097	0.287561	Island	DMR
cg27246282	0.180778	Island	DMR
cg27249419	0.35111	Island	DMR
cg27583690	0.346549	Island	DMR
cg01232604	0.379086	N_Shore	DMR
cg01277155	0.28666	N_Shore	DMR
cg02481294	0.227735	N_Shore	DMR
cg05498007	0.309906	N_Shore	DMR
cg06437004	0.315746	N_Shore	DMR
cg08584377	0.439005	N_Shore	DMR
cg09938227	0.280778	N_Shore	DMR
cg10033761	-0.0955282	N_Shore	DMR
cg10483825	0.325103	N_Shore	DMR
cg11032268	0.398247	N_Shore	DMR
cg12136608	0.2968	N_Shore	DMR
cg16306898	0.431519	N_Shore	DMR
cg18455249	-0.213181	N_Shore	DMR
cg18645906	0.313336	N_Shore	DMR
cg19764418	-0.232062	N_Shore	DMR
cg20469799	0.402744	N_Shore	DMR
cg24533564	-0.15355	N_Shore	DMR
cg26033710	-0.145414	N_Shore	DMR
cg26822414	-0.0643741	N_Shore	DMR
cg01328949	-0.165291	S_Shore	DMR
cg03220633	0.334437	S_Shore	DMR
cg09350274	0.254767	S_Shore	DMR
cg14209005	0.26215	S_Shore	DMR
cg15393702	-0.187386	S_Shore	DMR
cg18442524	0.244227	S_Shore	DMR
cg21225170	0.283288	S_Shore	DMR
cg26800162	0.306886	S_Shore	DMR
cDMR
cg02215070	0.393794	Island	cDMR
cg05067995	-0.108808	Island	cDMR
cg06368590	0.270108	Island	cDMR
cg08904363	-0.15782	Island	cDMR
cg09957386	0.333704	Island	cDMR
cg16877681	-0.2894	Island	cDMR
cg18544329	0.259003	Island	cDMR
cg19273773	-0.184472	Island	cDMR
cg21079345	0.319978	Island	cDMR
cg22438763	0.194692	Island	cDMR
cg25315816	0.269351	Island	cDMR
cg11410859	-0.388854	N_Shelf	cDMR
cg12662388	-0.349896	N_Shelf	cDMR
cg14536431	-0.30391	N_Shelf	cDMR
cg16764147	-0.304466	N_Shelf	cDMR
cg17191957	-0.35581	N_Shelf	cDMR
cg19001113	-0.453682	N_Shelf	cDMR
cg26563418	-0.236932	N_Shelf	cDMR
cg01258751	0.307645	N_Shore	cDMR
cg01455981	-0.275862	N_Shore	cDMR
cg01466615	-0.271632	N_Shore	cDMR
cg02397205	-0.264688	N_Shore	cDMR
cg02646615	-0.383932	N_Shore	cDMR
cg03652810	-0.303471	N_Shore	cDMR
cg03657040	-0.323758	N_Shore	cDMR
cg04112471	-0.403626	N_Shore	cDMR
cg04515534	-0.418895	N_Shore	cDMR
cg04721098	-0.155447	N_Shore	cDMR
cg05491767	-0.292065	N_Shore	cDMR
cg06203976	-0.350648	N_Shore	cDMR
cg06324048	-0.253989	N_Shore	cDMR
cg06736785	-0.198423	N_Shore	cDMR
cg07167132	-0.344716	N_Shore	cDMR
cg07275979	-0.311594	N_Shore	cDMR
cg07856521	-0.336367	N_Shore	cDMR
cg07973479	-0.302642	N_Shore	cDMR
cg07981869	-0.407861	N_Shore	cDMR
cg08011645	-0.383364	N_Shore	cDMR
cg08080145	-0.336795	N_Shore	cDMR
cg08097520	-0.267488	N_Shore	cDMR
cg09036621	-0.300877	N_Shore	cDMR
cg09305680	-0.295209	N_Shore	cDMR
cg09349530	-0.181718	N_Shore	cDMR
cg09762252	-0.209684	N_Shore	cDMR
cg10587183	-0.340718	N_Shore	cDMR
cg12484332	-0.319517	N_Shore	cDMR
cg12987911	-0.338842	N_Shore	cDMR
cg13120534	-0.325068	N_Shore	cDMR
cg13474918	-0.312032	N_Shore	cDMR
cg15642666	-0.279524	N_Shore	cDMR
cg15973369	-0.305656	N_Shore	cDMR
cg16678467	-0.330088	N_Shore	cDMR
cg16708895	-0.137123	N_Shore	cDMR
cg17102112	-0.190129	N_Shore	cDMR
cg17405853	-0.269809	N_Shore	cDMR
cg17565478	-0.281768	N_Shore	cDMR
cg18525817	-0.386956	N_Shore	cDMR
cg19403244	-0.349437	N_Shore	cDMR
cg20299254	-0.253028	N_Shore	cDMR
cg20353653	-0.180812	N_Shore	cDMR
cg20380768	-0.290476	N_Shore	cDMR
cg20737505	-0.241414	N_Shore	cDMR
cg21392700	-0.241413	N_Shore	cDMR
cg21611093	-0.226739	N_Shore	cDMR
cg21858113	-0.272978	N_Shore	cDMR
cg22115706	-0.380377	N_Shore	cDMR
cg23982858	0.364451	N_Shore	cDMR
cg24659758	-0.283678	N_Shore	cDMR
cg24899806	-0.275951	N_Shore	cDMR
cg25179758	-0.241741	N_Shore	cDMR
cg26153234	-0.208601	N_Shore	cDMR
cg26808144	-0.298498	N_Shore	cDMR
cg27247252	-0.342288	N_Shore	cDMR
cg27481629	-0.37992	N_Shore	cDMR
cg10579818	-0.33179	S_Shelf	cDMR
cg14515517	-0.418195	S_Shelf	cDMR
cg21605238	-0.428417	S_Shelf	cDMR
cg25042465	-0.286338	S_Shelf	cDMR
cg01614564	-0.178586	S_Shore	cDMR
cg02540593	-0.402365	S_Shore	cDMR
cg02671603	-0.299018	S_Shore	cDMR
cg02909809	-0.199219	S_Shore	cDMR
cg03121419	-0.330297	S_Shore	cDMR
cg03483046	-0.30925	S_Shore	cDMR
cg03554765	-0.301843	S_Shore	cDMR
cg03639488	-0.364557	S_Shore	cDMR
cg04341210	-0.298016	S_Shore	cDMR
cg05506480	-0.235368	S_Shore	cDMR
cg06876648	-0.244542	S_Shore	cDMR
cg07796823	-0.280587	S_Shore	cDMR
cg08010094	-0.251169	S_Shore	cDMR
cg08167706	0.396578	S_Shore	cDMR
cg09436171	-0.413258	S_Shore	cDMR
cg09438320	-0.267778	S_Shore	cDMR
cg09762533	-0.288453	S_Shore	cDMR
cg10430205	-0.290872	S_Shore	cDMR
cg11152825	-0.317291	S_Shore	cDMR
cg11582558	-0.244952	S_Shore	cDMR
cg11872504	-0.334594	S_Shore	cDMR
cg12178237	-0.260289	S_Shore	cDMR
cg12686407	-0.247589	S_Shore	cDMR
cg12942878	-0.392517	S_Shore	cDMR
cg14222314	-0.435275	S_Shore	cDMR
cg14321697	-0.183543	S_Shore	cDMR
cg14972889	-0.310401	S_Shore	cDMR
cg16322276	-0.278798	S_Shore	cDMR
cg16591875	-0.255866	S_Shore	cDMR
cg17083494	0.274889	S_Shore	cDMR
cg17205928	-0.126591	S_Shore	cDMR
cg17916835	0.236553	S_Shore	cDMR
cg18669388	-0.201634	S_Shore	cDMR
cg19722781	-0.341025	S_Shore	cDMR
cg19962750	0.219132	S_Shore	cDMR
cg23110019	-0.176349	S_Shore	cDMR
cg25175508	-0.377266	S_Shore	cDMR
cg25207627	-0.442501	S_Shore	cDMR
cg25628008	-0.267428	S_Shore	cDMR
cg25859489	-0.445818	S_Shore	cDMR
cg26281621	-0.378364	S_Shore	cDMR
cg26951091	-0.239993	S_Shore	cDMR
cg26968476	-0.470514	S_Shore	cDMR
cg27132080	-0.212886	S_Shore	cDMR
cg27367469	-0.173469	S_Shore	cDMR
rDMR
cg00267512	-0.0961978	Island	rDMR
cg00727310	-0.190022	Island	rDMR
cg00770134	-0.107805	Island	rDMR
cg00986445	-0.13692	Island	rDMR
cg02675308	0.30173	Island	rDMR
cg03780851	0.29606	Island	rDMR
cg04129548	-0.271964	Island	rDMR
cg05311410	0.343773	Island	rDMR
cg05660005	-0.197939	Island	rDMR
cg05982271	0.134338	Island	rDMR
cg06657050	0.311138	Island	rDMR
cg11500774	-0.114922	Island	rDMR
cg14382750	0.283663	Island	rDMR
cg16079347	0.193702	Island	rDMR
cg19442495	0.286553	Island	rDMR
cg19464917	0.387086	Island	rDMR
cg20574490	0.297442	Island	rDMR
cg22720790	0.197629	Island	rDMR
cg23049458	0.370319	Island	rDMR
cg23973429	0.288686	Island	rDMR
cg26674943	0.282414	Island	rDMR
cg01252455	-0.152266	N_Shelf	rDMR
cg05322190	-0.384734	N_Shelf	rDMR
cg10936841	-0.147028	N_Shelf	rDMR
cg11650135	-0.334591	N_Shelf	rDMR
cg17445802	-0.321375	N_Shelf	rDMR
cg18574254	-0.400098	N_Shelf	rDMR
cg23754392	-0.110833	N_Shelf	rDMR
cg24778538	-0.340942	N_Shelf	rDMR
cg00036347	0.222478	N_Shore	rDMR
cg01206347	-0.315678	N_Shore	rDMR
cg01670876	-0.269672	N_Shore	rDMR
cg02409125	-0.378743	N_Shore	rDMR
cg02462812	-0.243116	N_Shore	rDMR
cg02652760	-0.203671	N_Shore	rDMR
cg03014934	-0.293448	N_Shore	rDMR
cg03038685	0.200928	N_Shore	rDMR
cg03100639	0.138518	N_Shore	rDMR
cg03240800	-0.316781	N_Shore	rDMR
cg03669491	-0.296269	N_Shore	rDMR
cg04413089	-0.161262	N_Shore	rDMR
cg04442388	-0.174633	N_Shore	rDMR
cg05093686	-0.264815	N_Shore	rDMR
cg05202804	-0.187627	N_Shore	rDMR
cg05735850	-0.319501	N_Shore	rDMR
cg07041488	-0.331226	N_Shore	rDMR
cg07899016	-0.16239	N_Shore	rDMR
cg08626876	-0.272028	N_Shore	rDMR
cg09526512	-0.141539	N_Shore	rDMR
cg09713896	0.073962	N_Shore	rDMR
cg10257905	-0.233827	N_Shore	rDMR
cg10466421	-0.247766	N_Shore	rDMR
cg11195298	-0.123183	N_Shore	rDMR
cg11784437	-0.219653	N_Shore	rDMR
cg12029639	-0.367821	N_Shore	rDMR
cg13446906	-0.292866	N_Shore	rDMR
cg13721169	-0.208779	N_Shore	rDMR
cg13759822	-0.338644	N_Shore	rDMR
cg14283647	-0.237657	N_Shore	rDMR
cg15006681	-0.27915	N_Shore	rDMR
cg16207673	-0.28832	N_Shore	rDMR
cg17033047	-0.123322	N_Shore	rDMR
cg17181543	-0.392878	N_Shore	rDMR
cg17740349	-0.329739	N_Shore	rDMR
cg18635207	-0.383255	N_Shore	rDMR
cg18863090	-0.194739	N_Shore	rDMR
cg19820609	-0.247308	N_Shore	rDMR
cg20318358	-0.300508	N_Shore	rDMR
cg20631768	-0.22628	N_Shore	rDMR
cg20832181	-0.31667	N_Shore	rDMR
cg21797520	-0.26487	N_Shore	rDMR
cg21884062	-0.279719	N_Shore	rDMR
cg22544571	-0.352596	N_Shore	rDMR
cg22548220	-0.306564	N_Shore	rDMR
cg22776771	-0.401877	N_Shore	rDMR
cg22855860	-0.27236	N_Shore	rDMR
cg24499516	-0.276903	N_Shore	rDMR
cg24769969	-0.32342	N_Shore	rDMR
cg25578773	-0.243787	N_Shore	rDMR
cg25611723	-0.273377	N_Shore	rDMR
cg26430023	-0.310882	N_Shore	rDMR
cg02836963	-0.395624	S_Shelf	rDMR
cg02852025	-0.308455	S_Shelf	rDMR
cg03196485	-0.272121	S_Shelf	rDMR
cg09319656	-0.423801	S_Shelf	rDMR
cg11841127	-0.261104	S_Shelf	rDMR
cg13681325	-0.333431	S_Shelf	rDMR
cg15112803	-0.336373	S_Shelf	rDMR
cg19582128	-0.418526	S_Shelf	rDMR
cg21837826	-0.319488	S_Shelf	rDMR
cg26511108	-0.265338	S_Shelf	rDMR
cg01256539	-0.239952	S_Shore	rDMR
cg01306579	-0.391834	S_Shore	rDMR
cg02490989	0.235294	S_Shore	rDMR
cg02739437	-0.289166	S_Shore	rDMR
cg02842704	-0.186942	S_Shore	rDMR
cg02886509	-0.269433	S_Shore	rDMR
cg03253995	-0.178629	S_Shore	rDMR
cg03364683	-0.114083	S_Shore	rDMR
cg03838769	-0.346018	S_Shore	rDMR
cg04228039	-0.254364	S_Shore	rDMR
cg04309480	-0.283908	S_Shore	rDMR
cg04617549	-0.278029	S_Shore	rDMR
cg05193162	-0.408741	S_Shore	rDMR
cg06765785	-0.24538	S_Shore	rDMR
cg06830064	-0.320554	S_Shore	rDMR
cg07042338	-0.276477	S_Shore	rDMR
cg07164211	-0.364189	S_Shore	rDMR
cg07703654	-0.25662	S_Shore	rDMR
cg08211145	-0.370934	S_Shore	rDMR
cg08466740	-0.226334	S_Shore	rDMR
cg10072526	-0.300958	S_Shore	rDMR
cg10184431	0.219962	S_Shore	rDMR
cg10503138	-0.354372	S_Shore	rDMR
cg11453400	-0.298669	S_Shore	rDMR
cg11583392	-0.207315	S_Shore	rDMR
cg11638472	-0.222712	S_Shore	rDMR
cg11656852	-0.406919	S_Shore	rDMR
cg12344862	-0.249971	S_Shore	rDMR
cg12464898	-0.34575	S_Shore	rDMR
cg12808447	-0.271852	S_Shore	rDMR
cg12872238	-0.213441	S_Shore	rDMR
cg14577319	-0.0830387	S_Shore	rDMR
cg14752990	0.0775617	S_Shore	rDMR
cg15575967	-0.256289	S_Shore	rDMR
cg16368008	-0.424743	S_Shore	rDMR
cg17197774	-0.301211	S_Shore	rDMR
cg17736443	0.486722	S_Shore	rDMR
cg18174654	-0.336297	S_Shore	rDMR
cg18179931	0.293736	S_Shore	rDMR
cg18220719	-0.259671	S_Shore	rDMR
cg18221168	-0.290542	S_Shore	rDMR
cg21138857	-0.30554	S_Shore	rDMR
cg21341822	-0.306163	S_Shore	rDMR
cg21491201	-0.228091	S_Shore	rDMR
cg21582253	-0.25432	S_Shore	rDMR
cg22775123	-0.217569	S_Shore	rDMR
cg24539599	-0.27827	S_Shore	rDMR
cg25821896	-0.24748	S_Shore	rDMR
cg26334801	-0.399985	S_Shore	rDMR
cg27083740	-0.209069	S_Shore	rDMR
Enhancer
cg00895528	0.0934344	N_Shelf	Enhancer
cg02240876	0.144072	N_Shelf	Enhancer
cg02689514	0.150245	N_Shelf	Enhancer
cg03679544	0.147576	N_Shelf	Enhancer
cg04405211	0.186576	N_Shelf	Enhancer
cg05040219	0.206179	N_Shelf	Enhancer
cg05614657	0.201178	N_Shelf	Enhancer
cg08861844	0.197714	N_Shelf	Enhancer
cg09364590	0.119481	N_Shelf	Enhancer
cg10006887	0.150962	N_Shelf	Enhancer
cg10067062	0.0940698	N_Shelf	Enhancer
cg11134801	0.18185	N_Shelf	Enhancer
cg11920576	0.0973668	N_Shelf	Enhancer
cg12662388	0.171556	N_Shelf	Enhancer
cg13717553	0.135165	N_Shelf	Enhancer
cg14804187	0.212352	N_Shelf	Enhancer
cg14906110	0.130786	N_Shelf	Enhancer
cg16586105	0.166514	N_Shelf	Enhancer
cg17158750	0.129352	N_Shelf	Enhancer
cg18163364	0.188279	N_Shelf	Enhancer
cg21142398	0.185057	N_Shelf	Enhancer
cg22542859	0.193814	N_Shelf	Enhancer
cg22823821	0.177697	N_Shelf	Enhancer
cg22843950	0.144681	N_Shelf	Enhancer
cg23184556	0.105863	N_Shelf	Enhancer
cg23491841	0.0896206	N_Shelf	Enhancer
cg24093028	0.137174	N_Shelf	Enhancer
cg27397757	0.201722	N_Shelf	Enhancer
cg27407546	0.119431	N_Shelf	Enhancer
cg00159289	0.124418	N_Shore	Enhancer
cg00451388	0.134839	N_Shore	Enhancer
cg00547143	0.189302	N_Shore	Enhancer
cg00575003	0.13904	N_Shore	Enhancer
cg00582583		N_Shore	Enhancer
cg00612225	0.153743	N_Shore	Enhancer
cg00694520	0.117699	N_Shore	Enhancer
cg00784759	0.192454	N_Shore	Enhancer
cg01058902	0.193662	N_Shore	Enhancer
cg01129958	0.197667	N_Shore	Enhancer
cg01190974	0.114783	N_Shore	Enhancer
cg01195214	0.0801079	N_Shore	Enhancer
cg01258751	0.160958	N_Shore	Enhancer
cg01277155	0.164768	N_Shore	Enhancer
cg01687401	0.159976	N_Shore	Enhancer
cg01722932	0.0661975	N_Shore	Enhancer
cg01961752	0.0739037	N_Shore	Enhancer
cg02031260	0.161467	N_Shore	Enhancer
cg02181220	0.158476	N_Shore	Enhancer
cg02219997	0.0525885	N_Shore	Enhancer
cg03290281	0.201897	N_Shore	Enhancer
cg03713963	0.112251	N_Shore	Enhancer
cg03760839	0.0683394	N_Shore	Enhancer
cg04114655	0.0825732	N_Shore	Enhancer
cg04346128	0.0799357	N_Shore	Enhancer
cg04715503	0.165824	N_Shore	Enhancer
cg04879211	0.128748	N_Shore	Enhancer
cg05498007	0.173529	N_Shore	Enhancer
cg05829046	0.131394	N_Shore	Enhancer
cg06111286	0.129332	N_Shore	Enhancer
cg06198398	0.192385	N_Shore	Enhancer
cg06324048	0.106723	N_Shore	Enhancer
cg06535156	0.107482	N_Shore	Enhancer
cg06927337		N_Shore	Enhancer
cg07105285	0.0877159	N_Shore	Enhancer
cg07141055	0.048661	N_Shore	Enhancer
cg07217935	0.129381	N_Shore	Enhancer
cg07434253	0.156188	N_Shore	Enhancer
cg07736602	0.105456	N_Shore	Enhancer
cg07891268	0.135624	N_Shore	Enhancer
cg07931844	0.0594711	N_Shore	Enhancer
cg08063051	0.177051	N_Shore	Enhancer
cg08333778	0.166235	N_Shore	Enhancer
cg08462941	0.167565	N_Shore	Enhancer
cg09143221	0.13443	N_Shore	Enhancer
cg09349530	0.0988276	N_Shore	Enhancer
cg09851596	0.09429	N_Shore	Enhancer
cg09904140	0.105277	N_Shore	Enhancer
cg10021749	0.157407	N_Shore	Enhancer
cg10790685	0.0713507	N_Shore	Enhancer
cg11153768	0.1868	N_Shore	Enhancer
cg11541712	0.173741	N_Shore	Enhancer
cg11800608	0.101704	N_Shore	Enhancer
cg12171183	0.185852	N_Shore	Enhancer
cg12422704	0.143531	N_Shore	Enhancer
cg12813792	0.121029	N_Shore	Enhancer
cg13016308	0.130322	N_Shore	Enhancer
cg13611636	0.136026	N_Shore	Enhancer
cg13702982	0.171692	N_Shore	Enhancer
cg13721169	0.1105	N_Shore	Enhancer
cg14074251	0.134138	N_Shore	Enhancer
cg14786652	0.0910083	N_Shore	Enhancer
cg15006681	0.133485	N_Shore	Enhancer
cg16514615	0.146908	N_Shore	Enhancer
cg17207266		N_Shore	Enhancer
cg18011163	0.167283	N_Shore	Enhancer
cg18307303	0.17155	N_Shore	Enhancer
cg18908017	0.138165	N_Shore	Enhancer
cg19020398	0.139085	N_Shore	Enhancer
cg19299201	0.20605	N_Shore	Enhancer
cg19558029	0.147659	N_Shore	Enhancer
cg19736098	0.124307	N_Shore	Enhancer
cg19820609	0.14979	N_Shore	Enhancer
cg19889580	0.137622	N_Shore	Enhancer
cg20003983	0.106844	N_Shore	Enhancer
cg20144261	0.159154	N_Shore	Enhancer
cg20308679	0.178947	N_Shore	Enhancer
cg20469799	0.229165	N_Shore	Enhancer
cg20686461	0.211145	N_Shore	Enhancer
cg20832181	0.198156	N_Shore	Enhancer
cg20871826	0.140107	N_Shore	Enhancer
cg21288685	0.0338953	N_Shore	Enhancer
cg22126505	0.152041	N_Shore	Enhancer
cg22773219	0.211833	N_Shore	Enhancer
cg22902289		N_Shore	Enhancer
cg23605991	0.183418	N_Shore	Enhancer
cg23821329	0.0875915	N_Shore	Enhancer
cg23954416	0.159162	N_Shore	Enhancer
cg24439315	0.0831847	N_Shore	Enhancer
cg24499516	0.14053	N_Shore	Enhancer
cg24533564	0.0848152	N_Shore	Enhancer
cg24659758	0.162982	N_Shore	Enhancer
cg24769969	0.187435	N_Shore	Enhancer
cg25179758	0.0880527	N_Shore	Enhancer
cg25245082	0.116309	N_Shore	Enhancer
cg25383605	0.130901	N_Shore	Enhancer
cg25577130	0.147025	N_Shore	Enhancer
cg26259363	0.174276	N_Shore	Enhancer
cg27295288	0.191004	N_Shore	Enhancer
cg27631599	0.117055	N_Shore	Enhancer
cg00891278	0.123816	Island	Enhancer
cg00891541	0.141926	Island	Enhancer
cg01071367	0.139514	Island	Enhancer
cg01281911	0.157986	Island	Enhancer
cg01401534	0.0722209	Island	Enhancer
cg01481989	0.148733	Island	Enhancer
cg01592801	0.188618	Island	Enhancer
cg01734112	0.147567	Island	Enhancer
cg01923218	0.243814	Island	Enhancer
cg02143877	0.23987	Island	Enhancer
cg02147681	0.103558	Island	Enhancer
cg02288341	0.147487	Island	Enhancer
cg02430385	0.180724	Island	Enhancer
cg02457680	0.0968594	Island	Enhancer
cg02529035	0.0249669	Island	Enhancer
cg02553663	0.203748	Island	Enhancer
cg02583525	0.164862	Island	Enhancer
cg02675308	0.130707	Island	Enhancer
cg03485694	0.157964	Island	Enhancer
cg03757145	0.173337	Island	Enhancer
cg04148762	0.123835	Island	Enhancer
cg04153489	0.149091	Island	Enhancer
cg04235837	0.0993958	Island	Enhancer
cg04411541	0.0984212	Island	Enhancer
cg04792712	0.108854	Island	Enhancer
cg05067995	0.0509236	Island	Enhancer
cg05095158	0.138668	Island	Enhancer
cg05297854	0.184564	Island	Enhancer
cg05377387	0.0650748	Island	Enhancer
cg05529506	0.157005	Island	Enhancer
cg05637536	0.0935031	Island	Enhancer
cg05982271	0.0568312	Island	Enhancer
cg06372962	0.128693	Island	Enhancer
cg06484000	0.132204	Island	Enhancer
cg06579875	0.121932	Island	Enhancer
cg06657050	0.164955	Island	Enhancer
cg06816106	0.24155	Island	Enhancer
cg07148318	0.0948815	Island	Enhancer
cg07759394	0.247308	Island	Enhancer
cg08081156		Island	Enhancer
cg08231493	0.0991056	Island	Enhancer
cg08231709	0.191665	Island	Enhancer
cg08328777	0.111128	Island	Enhancer
cg08496953	0.134551	Island	Enhancer
cg08508988	0.210752	Island	Enhancer
cg08706670	0.2554	Island	Enhancer
cg08714590	0.152696	Island	Enhancer
cg09433135	0.154526	Island	Enhancer
cg09484039	0.163297	Island	Enhancer
cg09616463	0.248614	Island	Enhancer
cg10376598	0.283497	Island	Enhancer
cg10387890	0.0801702	Island	Enhancer
cg10479082	0.247611	Island	Enhancer
cg10703826	0.180419	Island	Enhancer
cg10715223	0.156794	Island	Enhancer
cg11525280	0.191881	Island	Enhancer
cg11540692	0.147921	Island	Enhancer
cg11667020	0.185752	Island	Enhancer
cg11931731	0.182004	Island	Enhancer
cg11935147	0.147004	Island	Enhancer
cg12151124	0.0581794	Island	Enhancer
cg12177220	0.180894	Island	Enhancer
cg12229632	0.120733	Island	Enhancer
cg12281657	0.177642	Island	Enhancer
cg12296772	0.118171	Island	Enhancer
cg12439325	0.102529	Island	Enhancer
cg12508343	0.0976825	Island	Enhancer
cg12640394	0.261954	Island	Enhancer
cg12710510	0.191717	Island	Enhancer
cg12781700	0.172238	Island	Enhancer
cg12892303	0.142965	Island	Enhancer
cg13247663	0.0866314	Island	Enhancer
cg13546935	0.0944076	Island	Enhancer
cg14013195	0.168374	Island	Enhancer
cg14054357	0.0722152	Island	Enhancer
cg14202325	0.0908887	Island	Enhancer
cg14273450	0.150794	Island	Enhancer
cg14382750	0.160949	Island	Enhancer
cg14688104	0.239052	Island	Enhancer
cg14988503	0.20274	Island	Enhancer
cg15149655	0.19944	Island	Enhancer
cg15600488	0.141744	Island	Enhancer
cg15661311	0.12522	Island	Enhancer
cg15883716	0.141967	Island	Enhancer
cg15991309	0.212358	Island	Enhancer
cg16079347	0.114859	Island	Enhancer
cg16551483	0.17824	Island	Enhancer
cg16626884	0.173246	Island	Enhancer
cg16704739	0.185107	Island	Enhancer
cg16778903	0.211396	Island	Enhancer
cg16960291	0.238553	Island	Enhancer
cg16990120	0.00988209	Island	Enhancer
cg17301902	0.115795	Island	Enhancer
cg17769238	0.0993829	Island	Enhancer
cg17890928	0.13799	Island	Enhancer
cg17930034	0.189381	Island	Enhancer
cg18081940	0.101104	Island	Enhancer
cg18582180	0.211472	Island	Enhancer
cg18974966	0.13152	Island	Enhancer
cg19295951		Island	Enhancer
cg19306047	0.278321	Island	Enhancer
cg19670286	0.0857082	Island	Enhancer
cg19809499	0.169019	Island	Enhancer
cg19975933	0.221851	Island	Enhancer
cg20455854	0.115423	Island	Enhancer
cg20952286	0.107646	Island	Enhancer
cg21195185	0.115321	Island	Enhancer
cg22311230	0.0709059	Island	Enhancer
cg22796507	0.224426	Island	Enhancer
cg23208513	0.150409	Island	Enhancer
cg23265500	0.182826	Island	Enhancer
cg23426238	0.201085	Island	Enhancer
cg23979458	0.19994	Island	Enhancer
cg24505618	0.100598	Island	Enhancer
cg24903183	0.194438	Island	Enhancer
cg25544075	0.147731	Island	Enhancer
cg25693302	0.198617	Island	Enhancer
cg26253438	0.114408	Island	Enhancer
cg26259171	0.115211	Island	Enhancer
cg26440289	0.218012	Island	Enhancer
cg26549174	0.0578743	Island	Enhancer
cg26666804	0.17248	Island	Enhancer
cg26700716	0.118413	Island	Enhancer
cg26955987	0.169451	Island	Enhancer
cg26966124	0.1752	Island	Enhancer
cg27043726	0.183467	Island	Enhancer
cg27208169	0.0473833	Island	Enhancer
cg27246282	0.107575	Island	Enhancer
cg27496267	0.0518315	Island	Enhancer
cg00230074	0.0777352	S_Shore	Enhancer
cg00369372	0.165445	S_Shore	Enhancer
cg00445755	0.195275	S_Shore	Enhancer
cg00543869	0.208244	S_Shore	Enhancer
cg00702593	0.160048	S_Shore	Enhancer
cg01244775	0.187369	S_Shore	Enhancer
cg01268381	0.193201	S_Shore	Enhancer
cg01749213		S_Shore	Enhancer
cg02121749	0.214475	S_Shore	Enhancer
cg02379560	0.108008	S_Shore	Enhancer
cg03579179	0.0984629	S_Shore	Enhancer
cg03621881	0.258459	S_Shore	Enhancer
cg03721195	0.11829	S_Shore	Enhancer
cg03932978	0.116875	S_Shore	Enhancer
cg04557677	0.157714	S_Shore	Enhancer
cg04917391	0.0936515	S_Shore	Enhancer
cg05715649	0.101798	S_Shore	Enhancer
cg06485940	0.119373	S_Shore	Enhancer
cg06753281	0.125521	S_Shore	Enhancer
cg07164133	0.0544111	S_Shore	Enhancer
cg07164211	0.200799	S_Shore	Enhancer
cg07263382	0.143629	S_Shore	Enhancer
cg07908160	0.0679958	S_Shore	Enhancer
cg07979385	0.135365	S_Shore	Enhancer
cg08084655	0.116665	S_Shore	Enhancer
cg08211145	0.203387	S_Shore	Enhancer
cg08466740	0.114048	S_Shore	Enhancer
cg08966188	0.163093	S_Shore	Enhancer
cg09350274	0.115499	S_Shore	Enhancer
cg09438320	0.151637	S_Shore	Enhancer
cg10072526	0.164225	S_Shore	Enhancer
cg10469980	0.0863416	S_Shore	Enhancer
cg11052143	0.108676	S_Shore	Enhancer
cg11107524	0.0278138	S_Shore	Enhancer
cg11231291	0.225009	S_Shore	Enhancer
cg11482719	0.171526	S_Shore	Enhancer
cg11541486	0.0964092	S_Shore	Enhancer
cg12064459	0.152643	S_Shore	Enhancer
cg12664119	0.105389	S_Shore	Enhancer
cg12747469	0.169704	S_Shore	Enhancer
cg12851049	0.139818	S_Shore	Enhancer
cg13039082	0.103108	S_Shore	Enhancer
cg13424909	0.0602213	S_Shore	Enhancer
cg13561807	0.0879564	S_Shore	Enhancer
cg14593033	0.0626552	S_Shore	Enhancer
cg15132710	0.132943	S_Shore	Enhancer
cg15537254	0.0577115	S_Shore	Enhancer
cg15951557	0.142306	S_Shore	Enhancer
cg16671079	0.137903	S_Shore	Enhancer
cg17002719	0.123837	S_Shore	Enhancer
cg17168157	0.153297	S_Shore	Enhancer
cg17205928	0.0722931	S_Shore	Enhancer
cg18144485	0.133421	S_Shore	Enhancer
cg18435870	0.164847	S_Shore	Enhancer
cg18442524	0.096598	S_Shore	Enhancer
cg19829856	0.174068	S_Shore	Enhancer
cg19962750	0.0792089	S_Shore	Enhancer
cg20336122	0.201108	S_Shore	Enhancer
cg21037784		S_Shore	Enhancer
cg21225170	0.112912	S_Shore	Enhancer
cg22102582	0.0998929	S_Shore	Enhancer
cg22775123	0.117575	S_Shore	Enhancer
cg23838005	0.15056	S_Shore	Enhancer
cg24221742	0.169263	S_Shore	Enhancer
cg25505880	0.180454	S_Shore	Enhancer
cg26535871	0.147127	S_Shore	Enhancer
cg00669330	0.153722	S_Shelf	Enhancer
cg01417313	0.152847	S_Shelf	Enhancer
cg04839207	0.0843783	S_Shelf	Enhancer
cg05514299	0.172867	S_Shelf	Enhancer
cg09034753	0.10257	S_Shelf	Enhancer
cg11287987	0.10037	S_Shelf	Enhancer
cg16366965	0.203661	S_Shelf	Enhancer
cg17300275	0.221158	S_Shelf	Enhancer
cg18062205	0.168094	S_Shelf	Enhancer
cg21868063	0.161961	S_Shelf	Enhancer
cg22457637	0.187209	S_Shelf	Enhancer
cg22539434	0.206212	S_Shelf	Enhancer
cg25101056	0.187004	S_Shelf	Enhancer
cg27149973	0.152568	S_Shelf	Enhancer
Potential NEW HCC DM loci
cg00006397	-0.264795	N_Shelf	NEW
cg00136477	-0.270342	N_Shelf	NEW
cg00168942	-0.315508	N_Shelf	NEW
cg00242098	-0.191138	N_Shelf	NEW
cg00248828	-0.311164	N_Shelf	NEW
cg00283662	-0.242853	N_Shelf	NEW
cg00314827	-0.390825	N_Shelf	NEW
cg00366359	-0.261749	N_Shelf	NEW
cg00378636	-0.170039	N_Shelf	NEW
cg00510718	-0.486597	N_Shelf	NEW
cg00614413	-0.241573	N_Shelf	NEW
cg00636427	-0.335389	N_Shelf	NEW
cg00712510	-0.269494	N_Shelf	NEW
cg00895528	-0.236357	N_Shelf	NEW
cg00987513	-0.205659	N_Shelf	NEW
cg00993710	-0.0972516	N_Shelf	NEW
cg01064286	-0.374451	N_Shelf	NEW
cg01223673	-0.190348	N_Shelf	NEW
cg01224884	-0.45579	N_Shelf	NEW
cg01304499	-0.214331	N_Shelf	NEW
cg01360586	-0.33986	N_Shelf	NEW
cg01506917	-0.303991	N_Shelf	NEW
cg01802180	-0.331851	N_Shelf	NEW
cg01804281	-0.338164	N_Shelf	NEW
cg01881778	-0.445751	N_Shelf	NEW
cg01952537	-0.248372	N_Shelf	NEW
cg02015707	-0.312049	N_Shelf	NEW
cg02240876	-0.259402	N_Shelf	NEW
cg02312525	-0.155832	N_Shelf	NEW
cg02483554	-0.309389	N_Shelf	NEW
cg02493544	-0.172405	N_Shelf	NEW
cg02585142	-0.331692	N_Shelf	NEW
cg02608452	-0.285422	N_Shelf	NEW
cg02630914	-0.235892	N_Shelf	NEW
cg02689514	-0.230392	N_Shelf	NEW
cg02811473	-0.330874	N_Shelf	NEW
cg02828779	-0.275302	N_Shelf	NEW
cg02835371	-0.212595	N_Shelf	NEW
cg02869289	-0.257505	N_Shelf	NEW
cg02976359	-0.372199	N_Shelf	NEW
cg02980650	-0.317669	N_Shelf	NEW
cg02997497	-0.324423	N_Shelf	NEW
cg03174521	-0.325378	N_Shelf	NEW
cg03225548	-0.272118	N_Shelf	NEW
cg03290213	-0.294687	N_Shelf	NEW
cg03291819	-0.277591	N_Shelf	NEW
cg03480308	-0.29755	N_Shelf	NEW
cg03582327	-0.311624	N_Shelf	NEW
cg03602567	-0.258163	N_Shelf	NEW
cg03663955	-0.383631	N_Shelf	NEW
cg03677952	-0.199328	N_Shelf	NEW
cg03679544	-0.283418	N_Shelf	NEW
cg03836638	-0.37055	N_Shelf	NEW
cg03848890	-0.302138	N_Shelf	NEW
cg03851467	-0.081838	N_Shelf	NEW
cg03892041	-0.354143	N_Shelf	NEW
cg04063166	-0.104955	N_Shelf	NEW
cg04206665	-0.32023	N_Shelf	NEW
cg04362315	-0.0815258	N_Shelf	NEW
cg04392286	-0.372744	N_Shelf	NEW
cg04405211	-0.302813	N_Shelf	NEW
cg04471589	-0.29437	N_Shelf	NEW
cg04544058	-0.26066	N_Shelf	NEW
cg04583195	-0.247583	N_Shelf	NEW
cg04598760	-0.29517	N_Shelf	NEW
cg04664328	-0.278294	N_Shelf	NEW
cg04675221	-0.233105	N_Shelf	NEW
cg04744379	-0.238831	N_Shelf	NEW
cg04804542	-0.386692	N_Shelf	NEW
cg04837616	-0.314217	N_Shelf	NEW
cg04985020	-0.114866	N_Shelf	NEW
cg05037688	-0.26922	N_Shelf	NEW
cg05040219	-0.366006	N_Shelf	NEW
cg05187322	-0.335173	N_Shelf	NEW
cg05229802	0.120673	N_Shelf	NEW
cg05264101	-0.236701	N_Shelf	NEW
cg05355067	-0.306946	N_Shelf	NEW
cg05398769	-0.257476	N_Shelf	NEW
cg05418779	-0.254032	N_Shelf	NEW
cg05490757	-0.337104	N_Shelf	NEW
cg05497273	-0.305369	N_Shelf	NEW
cg05557991	-0.33568	N_Shelf	NEW
cg05580667	-0.105289	N_Shelf	NEW
cg05591728	-0.312128	N_Shelf	NEW
cg05614657	-0.353087	N_Shelf	NEW
cg05750323	-0.340068	N_Shelf	NEW
cg05753993	-0.235013	N_Shelf	NEW
cg05901279	-0.314509	N_Shelf	NEW
cg05951763	-0.255277	N_Shelf	NEW
cg06057946	-0.330443	N_Shelf	NEW
cg06080941	-0.318466	N_Shelf	NEW
cg06106633	-0.375839	N_Shelf	NEW
cg06121352	-0.296984	N_Shelf	NEW
cg06209035	-0.290261	N_Shelf	NEW
cg06381350	-0.309772	N_Shelf	NEW
cg06709952	-0.342718	N_Shelf	NEW
cg06784848	-0.367355	N_Shelf	NEW
cg06807993	-0.388232	N_Shelf	NEW
cg06908855	-0.319788	N_Shelf	NEW
cg07081739	-0.195883	N_Shelf	NEW
cg07243576	-0.321639	N_Shelf	NEW
cg07257190	-0.0732709	N_Shelf	NEW
cg07310406	-0.327028	N_Shelf	NEW
cg07451928	-0.362905	N_Shelf	NEW
cg07723365	-0.24608	N_Shelf	NEW
cg07863159	-0.371602	N_Shelf	NEW
cg07874983	-0.340159	N_Shelf	NEW
cg08159444	-0.226501	N_Shelf	NEW
cg08175635	-0.409282	N_Shelf	NEW
cg08321145	-0.353491	N_Shelf	NEW
cg08355317	-0.237523	N_Shelf	NEW
cg08582507	-0.314748	N_Shelf	NEW
cg08585489	-0.252107	N_Shelf	NEW
cg08656053	-0.328059	N_Shelf	NEW
cg08750493	-0.331887	N_Shelf	NEW
cg08779777	-0.257773	N_Shelf	NEW
cg08834602	-0.266782	N_Shelf	NEW
cg08840010	-0.341406	N_Shelf	NEW
cg08861844	-0.313524	N_Shelf	NEW
cg09115216	-0.348668	N_Shelf	NEW
cg09267580	-0.0785627	N_Shelf	NEW
cg09297839	-0.277821	N_Shelf	NEW
cg09333109	-0.355072	N_Shelf	NEW
cg09347824	-0.199131	N_Shelf	NEW
cg09364590	-0.251914	N_Shelf	NEW
cg09494672	-0.225394	N_Shelf	NEW
cg09702010	-0.24215	N_Shelf	NEW
cg09829164	-0.383442	N_Shelf	NEW
cg09837116	-0.252052	N_Shelf	NEW
cg09837648	0.197907	N_Shelf	NEW
cg09889477	-0.356767	N_Shelf	NEW
cg09931939	-0.336996	N_Shelf	NEW
cg09956782	-0.314266	N_Shelf	NEW
cg10006887	-0.273685	N_Shelf	NEW
cg10067062	-0.202037	N_Shelf	NEW
cg10090386	-0.248541	N_Shelf	NEW
cg10100287	-0.313717	N_Shelf	NEW
cg10133248	-0.313102	N_Shelf	NEW
cg10135817	-0.198271	N_Shelf	NEW
cg10173787	-0.31666	N_Shelf	NEW
cg10194573	-0.323299	N_Shelf	NEW
cg10732560	-0.37841	N_Shelf	NEW
cg10803034	-0.332181	N_Shelf	NEW
cg10854441	-0.218974	N_Shelf	NEW
cg11090529	-0.285097	N_Shelf	NEW
cg11134801	-0.351473	N_Shelf	NEW
cg11152012	-0.200551	N_Shelf	NEW
cg11217676	-0.215629	N_Shelf	NEW
cg11299537	-0.273335	N_Shelf	NEW
cg11314748	-0.338781	N_Shelf	NEW
cg11391828	-0.250433	N_Shelf	NEW
cg11537828	-0.2805	N_Shelf	NEW
cg11583802	-0.278141	N_Shelf	NEW
cg11587635	-0.391826	N_Shelf	NEW
cg11598872	-0.179255	N_Shelf	NEW
cg11693709	-0.303196	N_Shelf	NEW
cg11726250	-0.288063	N_Shelf	NEW
cg11920576	-0.180688	N_Shelf	NEW
cg11950860	-0.284351	N_Shelf	NEW
cg11982525	-0.320745	N_Shelf	NEW
cg12030638	-0.273703	N_Shelf	NEW
cg12213930	-0.261779	N_Shelf	NEW
cg12483682	-0.205233	N_Shelf	NEW
cg12529228	-0.241785	N_Shelf	NEW
cg12536809	-0.317606	N_Shelf	NEW
cg12571055	-0.272929	N_Shelf	NEW
cg12576523	-0.130391	N_Shelf	NEW
cg12598950	-0.195037	N_Shelf	NEW
cg12630277	-0.237114	N_Shelf	NEW
cg12636785	-0.260458	N_Shelf	NEW
cg12761626	-0.295241	N_Shelf	NEW
cg12775742	-0.211395	N_Shelf	NEW
cg12907876	-0.264154	N_Shelf	NEW
cg13006749	-0.347567	N_Shelf	NEW
cg13008331	-0.243599	N_Shelf	NEW
cg13080029	-0.341451	N_Shelf	NEW
cg13201322	-0.356486	N_Shelf	NEW
cg13214190	-0.397858	N_Shelf	NEW
cg13426637	-0.244469	N_Shelf	NEW
cg13442173	-0.343268	N_Shelf	NEW
cg13473157	-0.335933	N_Shelf	NEW
cg13494587	-0.322944	N_Shelf	NEW
cg13538156	-0.328996	N_Shelf	NEW
cg13652372	-0.331986	N_Shelf	NEW
cg13717553	-0.226826	N_Shelf	NEW
cg13752093	-0.308072	N_Shelf	NEW
cg14053727	-0.325565	N_Shelf	NEW
cg14075742	-0.365679	N_Shelf	NEW
cg14119280	-0.323013	N_Shelf	NEW
cg14155724	-0.393178	N_Shelf	NEW
cg14248531	-0.313564	N_Shelf	NEW
cg14564161	-0.281175	N_Shelf	NEW
cg14582501	-0.266768	N_Shelf	NEW
cg14608424	-0.307145	N_Shelf	NEW
cg14773235	-0.285247	N_Shelf	NEW
cg14804187	-0.37414	N_Shelf	NEW
cg14906110	-0.269153	N_Shelf	NEW
cg14929153	-0.235393	N_Shelf	NEW
cg15035709	-0.229622	N_Shelf	NEW
cg15078211	-0.209605	N_Shelf	NEW
cg15216232	-0.327313	N_Shelf	NEW
cg15499402	-0.440387	N_Shelf	NEW
cg15526941	-0.146013	N_Shelf	NEW
cg15766687	-0.334183	N_Shelf	NEW
cg15792367	-0.284816	N_Shelf	NEW
cg15799397	-0.238292	N_Shelf	NEW
cg15881332	-0.357462	N_Shelf	NEW
cg16023896	-0.325199	N_Shelf	NEW
cg16214245	-0.335386	N_Shelf	NEW
cg16224230	-0.270147	N_Shelf	NEW
cg16313393	-0.285446	N_Shelf	NEW
cg16586105	-0.37009	N_Shelf	NEW
cg16663497	-0.233997	N_Shelf	NEW
cg16711450	-0.334481	N_Shelf	NEW
cg16734734	-0.284881	N_Shelf	NEW
cg16770368	-0.226478	N_Shelf	NEW
cg16780784	-0.263528	N_Shelf	NEW
cg16964748	-0.250152	N_Shelf	NEW
cg17011300	-0.463888	N_Shelf	NEW
cg17057218	-0.336274	N_Shelf	NEW
cg17085280	-0.37145	N_Shelf	NEW
cg17104151	-0.256422	N_Shelf	NEW
cg17158750	-0.240686	N_Shelf	NEW
cg17227358	-0.362514	N_Shelf	NEW
cg17483523	-0.265556	N_Shelf	NEW
cg17661462	-0.285592	N_Shelf	NEW
cg17715521	-0.337805	N_Shelf	NEW
cg18052042	-0.300023	N_Shelf	NEW
cg18098639	-0.25462	N_Shelf	NEW
cg18104149	-0.401955	N_Shelf	NEW
cg18163364	-0.31794	N_Shelf	NEW
cg18182587	-0.371548	N_Shelf	NEW
cg18199386	-0.345354	N_Shelf	NEW
cg18415791	-0.399148	N_Shelf	NEW
cg18637486	-0.314279	N_Shelf	NEW
cg18670100	-0.280518	N_Shelf	NEW
cg18682226	-0.283909	N_Shelf	NEW
cg18690833	-0.262103	N_Shelf	NEW
cg18722124	-0.365891	N_Shelf	NEW
cg18801825	-0.189783	N_Shelf	NEW
cg18958907	-0.328768	N_Shelf	NEW
cg18965684	-0.286567	N_Shelf	NEW
cg19172665	-0.391027	N_Shelf	NEW
cg19270623	-0.233723	N_Shelf	NEW
cg19432150	-0.354404	N_Shelf	NEW
cg19519626	-0.320129	N_Shelf	NEW
cg19628343	-0.283114	N_Shelf	NEW
cg19765450	-0.270702	N_Shelf	NEW
cg19774425	-0.323429	N_Shelf	NEW
cg19976449	-0.290399	N_Shelf	NEW
cg20108357	-0.290889	N_Shelf	NEW
cg20118431	-0.313507	N_Shelf	NEW
cg20240091	-0.30288	N_Shelf	NEW
cg20495903	-0.375179	N_Shelf	NEW
cg20523169	-0.306447	N_Shelf	NEW
cg20556639	-0.248291	N_Shelf	NEW
cg20593767	-0.350952	N_Shelf	NEW
cg20707066	-0.318584	N_Shelf	NEW
cg21008040	-0.289949	N_Shelf	NEW
cg21133868	-0.277086	N_Shelf	NEW
cg21142398	-0.30535	N_Shelf	NEW
cg21451869	-0.145959	N_Shelf	NEW
cg21472953	-0.327217	N_Shelf	NEW
cg21473782	-0.283371	N_Shelf	NEW
cg21500538	-0.309928	N_Shelf	NEW
cg21648009	-0.44436	N_Shelf	NEW
cg21693907	-0.151377	N_Shelf	NEW
cg21706183	-0.285559	N_Shelf	NEW
cg21843412	-0.366557	N_Shelf	NEW
cg22206370	-0.335606	N_Shelf	NEW
cg22340475	-0.27285	N_Shelf	NEW
cg22542859	-0.34354	N_Shelf	NEW
cg22648375	-0.396708	N_Shelf	NEW
cg22650178	-0.165174	N_Shelf	NEW
cg22744098	-0.356943	N_Shelf	NEW
cg22819964	-0.200941	N_Shelf	NEW
cg22823821	-0.303069	N_Shelf	NEW
cg22843950	-0.222787	N_Shelf	NEW
cg22924060	-0.273194	N_Shelf	NEW
cg23130967	-0.343068	N_Shelf	NEW
cg23156226	-0.32293	N_Shelf	NEW
cg23184556	-0.191448	N_Shelf	NEW
cg23250964	-0.351265	N_Shelf	NEW
cg23386659	-0.178257	N_Shelf	NEW
cg23390871	-0.328085	N_Shelf	NEW
cg23491841	-0.166837	N_Shelf	NEW
cg23610489	-0.345851	N_Shelf	NEW
cg23680518	-0.258408	N_Shelf	NEW
cg23771185	-0.389322	N_Shelf	NEW
cg23845310	-0.355133	N_Shelf	NEW
cg23900225	-0.255108	N_Shelf	NEW
cg23914031	-0.354593	N_Shelf	NEW
cg24085713	-0.241384	N_Shelf	NEW
cg24093028	-0.244484	N_Shelf	NEW
cg24117657	-0.390336	N_Shelf	NEW
cg24174941	-0.253223	N_Shelf	NEW
cg24193140	-0.268909	N_Shelf	NEW
cg24304425	-0.195721	N_Shelf	NEW
cg24384195	-0.291282	N_Shelf	NEW
cg24620436	-0.481809	N_Shelf	NEW
cg24760023	-0.29992	N_Shelf	NEW
cg24819266	-0.308003	N_Shelf	NEW
cg24889829	-0.372601	N_Shelf	NEW
cg24975821	-0.346046	N_Shelf	NEW
cg25022311	-0.351746	N_Shelf	NEW
cg25204852	-0.228965	N_Shelf	NEW
cg25279294	-0.423613	N_Shelf	NEW
cg25344367	-0.234364	N_Shelf	NEW
cg25454843	-0.293111	N_Shelf	NEW
cg25517979	-0.286821	N_Shelf	NEW
cg25627263	-0.275187	N_Shelf	NEW
cg25738340	-0.360476	N_Shelf	NEW
cg25814752	-0.208489	N_Shelf	NEW
cg25952663	-0.338412	N_Shelf	NEW
cg25969082	-0.267091	N_Shelf	NEW
cg26008509	-0.268512	N_Shelf	NEW
cg26047127	-0.271886	N_Shelf	NEW
cg26196424	-0.362967	N_Shelf	NEW
cg26236009	-0.246696	N_Shelf	NEW
cg26255560	-0.262354	N_Shelf	NEW
cg26340968	-0.318728	N_Shelf	NEW
cg26372842	-0.351892	N_Shelf	NEW
cg26388177	-0.300862	N_Shelf	NEW
cg26406353	-0.0684336	N_Shelf	NEW
cg26431519	-0.337121	N_Shelf	NEW
cg26463399	-0.313922	N_Shelf	NEW
cg26516080	-0.307223	N_Shelf	NEW
cg26725813	-0.0443268	N_Shelf	NEW
cg26834713	-0.285174	N_Shelf	NEW
cg26960988	-0.30546	N_Shelf	NEW
cg27017562	-0.206091	N_Shelf	NEW
cg27104671	-0.396216	N_Shelf	NEW
cg27397757	-0.396966	N_Shelf	NEW
cg27407546	-0.205253	N_Shelf	NEW
cg27486714	-0.310245	N_Shelf	NEW
ch.10.2770541R	-0.0740176	N_Shelf	NEW
cg00004192	-0.259004	N_Shore	NEW
cg00007239	-0.416234	N_Shore	NEW
cg00013196	-0.491261	N_Shore	NEW
cg00041368	-0.35302	N_Shore	NEW
cg00071887	-0.284875	N_Shore	NEW
cg00074746	-0.351967	N_Shore	NEW
cg00077299	-0.0413843	N_Shore	NEW
cg00089384	-0.276914	N_Shore	NEW
cg00095526	-0.257592	N_Shore	NEW
cg00110171	-0.476703	N_Shore	NEW
cg00127150	-0.30022	N_Shore	NEW
cg00154455	-0.332388	N_Shore	NEW
cg00159289	-0.275702	N_Shore	NEW
cg00205157	-0.293439	N_Shore	NEW
cg00209520	-0.240224	N_Shore	NEW
cg00238249	-0.141829	N_Shore	NEW
cg00255099	-0.363914	N_Shore	NEW
cg00256046	-0.391807	N_Shore	NEW
cg00256593	-0.260425	N_Shore	NEW
cg00301998	-0.301224	N_Shore	NEW
cg00307383	-0.321246	N_Shore	NEW
cg00342891	-0.329624	N_Shore	NEW
cg00343414	-0.293158	N_Shore	NEW
cg00346523	-0.35036	N_Shore	NEW
cg00346898	-0.161462	N_Shore	NEW
cg00353923	0.178422	N_Shore	NEW
cg00367515	-0.322081	N_Shore	NEW
cg00378492	-0.31536	N_Shore	NEW
cg00385441	-0.20536	N_Shore	NEW
cg00397910	-0.208946	N_Shore	NEW
cg00405112	-0.306497	N_Shore	NEW
cg00417819	-0.166136	N_Shore	NEW
cg00418828	-0.439367	N_Shore	NEW
cg00420717	-0.274955	N_Shore	NEW
cg00435064	-0.130966	N_Shore	NEW
cg00435238	-0.332645	N_Shore	NEW
cg00451388	-0.23958	N_Shore	NEW
cg00459440	-0.335815	N_Shore	NEW
cg00463449	-0.323785	N_Shore	NEW
cg00504075	-0.307086	N_Shore	NEW
cg00547143	-0.2775	N_Shore	NEW
cg00552704	0.298215	N_Shore	NEW
cg00575003	-0.271421	N_Shore	NEW
cg00582583	-0.294817	N_Shore	NEW
cg00593446	-0.1511	N_Shore	NEW
cg00596687	-0.410503	N_Shore	NEW
cg00601486	-0.37129	N_Shore	NEW
cg00604356	-0.387941	N_Shore	NEW
cg00612225	-0.313603	N_Shore	NEW
cg00654657	-0.23465	N_Shore	NEW
cg00666074	-0.338127	N_Shore	NEW
cg00670913	-0.206305	N_Shore	NEW
cg00689214	-0.0711026	N_Shore	NEW
cg00694520	-0.245923	N_Shore	NEW
cg00694726	-0.360211	N_Shore	NEW
cg00702877	-0.0550835	N_Shore	NEW
cg00716660	-0.265306	N_Shore	NEW
cg00720119	-0.088776	N_Shore	NEW
cg00732970	-0.194748	N_Shore	NEW
cg00745543	-0.35395	N_Shore	NEW
cg00772863	-0.259255	N_Shore	NEW
cg00772962	-0.400512	N_Shore	NEW
cg00784759	-0.412445	N_Shore	NEW
cg00796569	-0.254132	N_Shore	NEW
cg00807909	-0.39267	N_Shore	NEW
cg00821510	-0.0836402	N_Shore	NEW
cg00852534	-0.250862	N_Shore	NEW
cg00871381	-0.360329	N_Shore	NEW
cg00953211	-0.194257	N_Shore	NEW
cg00957698	-0.283568	N_Shore	NEW
cg00997262	-0.101763	N_Shore	NEW
cg01008405	0.136922	N_Shore	NEW
cg01046703	-0.326346	N_Shore	NEW
cg01058902	-0.286108	N_Shore	NEW
cg01105427	-0.239709	N_Shore	NEW
cg01115560	-0.325615	N_Shore	NEW
cg01129958	-0.310833	N_Shore	NEW
cg01135626	-0.254196	N_Shore	NEW
cg01141438	-0.258927	N_Shore	NEW
cg01171339	0.125544	N_Shore	NEW
cg01171456	-0.305188	N_Shore	NEW
cg01190974	-0.180237	N_Shore	NEW
cg01195214	0.182203	N_Shore	NEW
cg01225525	-0.315232	N_Shore	NEW
cg01256165	-0.167516	N_Shore	NEW
cg01260688	-0.0945069	N_Shore	NEW
cg01264765	-0.301407	N_Shore	NEW
cg01301252	-0.226191	N_Shore	NEW
cg01303099	-0.343288	N_Shore	NEW
cg01330815	-0.296025	N_Shore	NEW
cg01369220	-0.230633	N_Shore	NEW
cg01396832	-0.252191	N_Shore	NEW
cg01397912	-0.304958	N_Shore	NEW
cg01408260	-0.284933	N_Shore	NEW
cg01416317	-0.23355	N_Shore	NEW
cg01417606	-0.260784	N_Shore	NEW
cg01465323	-0.275797	N_Shore	NEW
cg01473525	-0.364565	N_Shore	NEW
cg01480771	-0.301614	N_Shore	NEW
cg01502373	-0.308522	N_Shore	NEW
cg01515427	-0.360115	N_Shore	NEW
cg01522296	-0.260853	N_Shore	NEW
cg01523600	-0.237547	N_Shore	NEW
cg01524894	-0.239284	N_Shore	NEW
cg01566170	-0.254892	N_Shore	NEW
cg01584457	-0.316298	N_Shore	NEW
cg01587454	-0.460851	N_Shore	NEW
cg01650965	-0.0785302	N_Shore	NEW
cg01687401	0.247629	N_Shore	NEW
cg01690573	-0.181095	N_Shore	NEW
cg01691255	-0.15877	N_Shore	NEW
cg01697623	-0.344797	N_Shore	NEW
cg01697865	-0.295413	N_Shore	NEW
cg01705811	-0.301189	N_Shore	NEW
cg01706603	-0.341432	N_Shore	NEW
cg01722932	0.126261	N_Shore	NEW
cg01726287	-0.338714	N_Shore	NEW
cg01749467	-0.338146	N_Shore	NEW
cg01764046	-0.263416	N_Shore	NEW
cg01796247	-0.193614	N_Shore	NEW
cg01807770	-0.340082	N_Shore	NEW
cg01828548	-0.176547	N_Shore	NEW
cg01831959	-0.0800666	N_Shore	NEW
cg01878980	-0.272139	N_Shore	NEW
cg01892689	-0.184342	N_Shore	NEW
cg01951671	-0.385925	N_Shore	NEW
cg01961752	-0.3649	N_Shore	NEW
cg01966878	-0.287737	N_Shore	NEW
cg02022380	-0.336694	N_Shore	NEW
cg02027717	-0.248992	N_Shore	NEW
cg02031260	-0.258155	N_Shore	NEW
cg02032982	-0.390514	N_Shore	NEW
cg02039271	-0.373718	N_Shore	NEW
cg02053807	-0.255823	N_Shore	NEW
cg02069674	-0.314728	N_Shore	NEW
cg02078520	-0.253625	N_Shore	NEW
cg02107824	-0.273025	N_Shore	NEW
cg02146340	-0.258717	N_Shore	NEW
cg02152271	-0.324987	N_Shore	NEW
cg02155543	-0.0767643	N_Shore	NEW
cg02179341	-0.239203	N_Shore	NEW
cg02180505	-0.212069	N_Shore	NEW
cg02180737	-0.287597	N_Shore	NEW
cg02181220	-0.235215	N_Shore	NEW
cg02203420	-0.418217	N_Shore	NEW
cg02219997	-0.0924031	N_Shore	NEW
cg02251134	-0.172816	N_Shore	NEW
cg02274728	-0.225717	N_Shore	NEW
cg02296564	-0.199491	N_Shore	NEW
cg02315111	-0.260754	N_Shore	NEW
cg02340063	-0.112815	N_Shore	NEW
cg02346997	-0.304609	N_Shore	NEW
cg02352295	-0.274921	N_Shore	NEW
cg02389252	-0.303948	N_Shore	NEW
cg02424835	-0.387414	N_Shore	NEW
cg02425416	-0.35292	N_Shore	NEW
cg02500883	-0.294632	N_Shore	NEW
cg02511723	-0.325169	N_Shore	NEW
cg02534780	-0.296883	N_Shore	NEW
cg02544031	-0.254842	N_Shore	NEW
cg02552137	-0.405058	N_Shore	NEW
cg02570981	-0.273678	N_Shore	NEW
cg02625404	-0.325861	N_Shore	NEW
cg02633398	-0.370691	N_Shore	NEW
cg02690571	-0.255216	N_Shore	NEW
cg02726814	-0.251279	N_Shore	NEW
cg02737746	-0.304061	N_Shore	NEW
cg02746232	-0.303292	N_Shore	NEW
cg02748479	-0.314471	N_Shore	NEW
cg02760152	-0.299195	N_Shore	NEW
cg02781105	-0.271652	N_Shore	NEW
cg02832952	-0.301939	N_Shore	NEW
cg02833108	-0.329495	N_Shore	NEW
cg02839622	-0.328414	N_Shore	NEW
cg02848157	-0.325735	N_Shore	NEW
cg02858066	-0.324696	N_Shore	NEW
cg02858997	-0.312503	N_Shore	NEW
cg02876326	-0.297088	N_Shore	NEW
cg02988826	-0.146485	N_Shore	NEW
cg02992596	-0.272024	N_Shore	NEW
cg03026397	-0.358327	N_Shore	NEW
cg03046703	-0.275795	N_Shore	NEW
cg03092551	-0.160476	N_Shore	NEW
cg03200309	-0.307487	N_Shore	NEW
cg03219514	-0.339433	N_Shore	NEW
cg03290281	-0.395766	N_Shore	NEW
cg03295956	-0.409568	N_Shore	NEW
cg03302801	-0.270134	N_Shore	NEW
cg03361379	-0.435356	N_Shore	NEW
cg03437479	0.351381	N_Shore	NEW
cg03451204	0.122409	N_Shore	NEW
cg03640203	-0.331448	N_Shore	NEW
cg03713963	-0.195076	N_Shore	NEW
cg03719128	-0.101066	N_Shore	NEW
cg03753642	-0.418555	N_Shore	NEW
cg03760158	-0.088627	N_Shore	NEW
cg03760839	0.162005	N_Shore	NEW
cg03770410	-0.270293	N_Shore	NEW
cg03802272	-0.346611	N_Shore	NEW
cg03805279	-0.229651	N_Shore	NEW
cg03830082	-0.18549	N_Shore	NEW
cg03844622	-0.325629	N_Shore	NEW
cg03862760	-0.10879	N_Shore	NEW
cg03912094	-0.381778	N_Shore	NEW
cg03918703	-0.192062	N_Shore	NEW
cg03960313	-0.278083	N_Shore	NEW
cg03985801	-0.306908	N_Shore	NEW
cg04013592	-0.469399	N_Shore	NEW
cg04026675	0.301269	N_Shore	NEW
cg04041812	-0.287757	N_Shore	NEW
cg04053776	-0.190833	N_Shore	NEW
cg04058153	-0.220727	N_Shore	NEW
cg04060317	-0.342276	N_Shore	NEW
cg04061117	0.238406	N_Shore	NEW
cg04073204	-0.304687	N_Shore	NEW
cg04093132	-0.354334	N_Shore	NEW
cg04114655	-0.147815	N_Shore	NEW
cg04116657	-0.340187	N_Shore	NEW
cg04132853	-0.313122	N_Shore	NEW
cg04137702	-0.273507	N_Shore	NEW
cg04186471	-0.3444	N_Shore	NEW
cg04198912	-0.388165	N_Shore	NEW
cg04217177	-0.398323	N_Shore	NEW
cg04259971	-0.201826	N_Shore	NEW
cg04311971	-0.405486	N_Shore	NEW
cg04346128	-0.128987	N_Shore	NEW
cg04348023	-0.28466	N_Shore	NEW
cg04354077	-0.280969	N_Shore	NEW
cg04388409	-0.138662	N_Shore	NEW
cg04513540	-0.232482	N_Shore	NEW
cg04515986	-0.272738	N_Shore	NEW
cg04541670	-0.225438	N_Shore	NEW
cg04588514	-0.415744	N_Shore	NEW
cg04590184	0.277298	N_Shore	NEW
cg04604142	-0.319839	N_Shore	NEW
cg04612503	-0.146997	N_Shore	NEW
cg04621904	-0.194041	N_Shore	NEW
cg04634417	-0.331951	N_Shore	NEW
cg04715503	0.313381	N_Shore	NEW
cg04733838	-0.153507	N_Shore	NEW
cg04748929	-0.147088	N_Shore	NEW
cg04800490	-0.304119	N_Shore	NEW
cg04879211	-0.407973	N_Shore	NEW
cg04897230	-0.31571	N_Shore	NEW
cg04902327	-0.400353	N_Shore	NEW
cg04964076	-0.242455	N_Shore	NEW
cg04993441	-0.329887	N_Shore	NEW
cg05040210	-0.0773177	N_Shore	NEW
cg05098118	-0.204712	N_Shore	NEW
cg05102015	-0.405809	N_Shore	NEW
cg05125809	-0.221932	N_Shore	NEW
cg05146436	-0.1592	N_Shore	NEW
cg05153057	-0.365855	N_Shore	NEW
cg05175964	-0.268237	N_Shore	NEW
cg05211342	-0.241222	N_Shore	NEW
cg05213654	-0.308026	N_Shore	NEW
cg05219035	-0.326892	N_Shore	NEW
cg05251755	-0.277949	N_Shore	NEW
cg05314420	-0.271185	N_Shore	NEW
cg05323345	-0.38144	N_Shore	NEW
cg05377754	-0.144353	N_Shore	NEW
cg05395679	-0.144478	N_Shore	NEW
cg05396761	-0.315882	N_Shore	NEW
cg05443390	-0.263108	N_Shore	NEW
cg05445244	-0.294494	N_Shore	NEW
cg05489661	-0.414558	N_Shore	NEW
cg05548325	-0.41722	N_Shore	NEW
cg05548469	-0.170373	N_Shore	NEW
cg05563813	-0.31474	N_Shore	NEW
cg05565708	-0.292189	N_Shore	NEW
cg05575601	0.136845	N_Shore	NEW
cg05584078	-0.437274	N_Shore	NEW
cg05592147	-0.311094	N_Shore	NEW
cg05594423	-0.453235	N_Shore	NEW
cg05595692	-0.313481	N_Shore	NEW
cg05635274	-0.263037	N_Shore	NEW
cg05688348	-0.191188	N_Shore	NEW
cg05699123	-0.149468	N_Shore	NEW
cg05714673	-0.33531	N_Shore	NEW
cg05715828	-0.169657	N_Shore	NEW
cg05777976	-0.301949	N_Shore	NEW
cg05829046	-0.224396	N_Shore	NEW
cg05831747	-0.292252	N_Shore	NEW
cg05844895	-0.246087	N_Shore	NEW
cg05852523	-0.37587	N_Shore	NEW
cg05897571	-0.327644	N_Shore	NEW
cg05899507	-0.311154	N_Shore	NEW
cg05915794	-0.656043	N_Shore	NEW
cg05942449	-0.226739	N_Shore	NEW
cg06021552	-0.186232	N_Shore	NEW
cg06061408	-0.227815	N_Shore	NEW
cg06082228	-0.0656318	N_Shore	NEW
cg06109379	-0.365649	N_Shore	NEW
cg06111286	-0.227004	N_Shore	NEW
cg06198398	0.38433	N_Shore	NEW
cg06205155	-0.34077	N_Shore	NEW
cg06253655	-0.402648	N_Shore	NEW
cg06375903	-0.355776	N_Shore	NEW
cg06447474	-0.351586	N_Shore	NEW
cg06460013	-0.237227	N_Shore	NEW
cg06512910	-0.19024	N_Shore	NEW
cg06535156	-0.21331	N_Shore	NEW
cg06570311	-0.0857152	N_Shore	NEW
cg06572812	-0.257007	N_Shore	NEW
cg06575723	-0.276442	N_Shore	NEW
cg06607089	-0.304502	N_Shore	NEW
cg06618474	-0.222277	N_Shore	NEW
cg06689180	-0.324345	N_Shore	NEW
cg06730161	-0.26249	N_Shore	NEW
cg06743811	-0.148785	N_Shore	NEW
cg06782676	-0.386085	N_Shore	NEW
cg06789856	-0.230866	N_Shore	NEW
cg06800942	-0.257038	N_Shore	NEW
cg06845960	-0.274504	N_Shore	NEW
cg06846833	-0.329665	N_Shore	NEW
cg06852309	-0.256293	N_Shore	NEW
cg06891538	-0.294924	N_Shore	NEW
cg06926703	-0.362637	N_Shore	NEW
cg06927337	-0.28976	N_Shore	NEW
cg06938878	-0.265181	N_Shore	NEW
cg06979771	-0.167593	N_Shore	NEW
cg07017135	-0.320141	N_Shore	NEW
cg07021181	-0.292212	N_Shore	NEW
cg07022477	-0.265549	N_Shore	NEW
cg07051960	-0.221497	N_Shore	NEW
cg07054208	0.356517	N_Shore	NEW
cg07105285	0.202184	N_Shore	NEW
cg07126399	-0.249326	N_Shore	NEW
cg07133174	-0.23661	N_Shore	NEW
cg07141055	-0.128399	N_Shore	NEW
cg07173112	-0.253238	N_Shore	NEW
cg07176342	-0.198522	N_Shore	NEW
cg07209624	-0.27256	N_Shore	NEW
cg07217935	-0.263753	N_Shore	NEW
cg07221080	-0.30193	N_Shore	NEW
cg07318145	-0.251951	N_Shore	NEW
cg07342752	-0.399497	N_Shore	NEW
cg07357781	-0.254671	N_Shore	NEW
cg07362278	-0.26985	N_Shore	NEW
cg07430284	-0.35329	N_Shore	NEW
cg07432969	-0.266016	N_Shore	NEW
cg07434253	-0.316851	N_Shore	NEW
cg07434855	-0.249923	N_Shore	NEW
cg07458516	-0.0897729	N_Shore	NEW
cg07459248	-0.364015	N_Shore	NEW
cg07460734	-0.34878	N_Shore	NEW
cg07468782	-0.173856	N_Shore	NEW
cg07573078	-0.306617	N_Shore	NEW
cg07683330	-0.22924	N_Shore	NEW
cg07689032	-0.0891889	N_Shore	NEW
cg07711097	-0.269754	N_Shore	NEW
cg07736602	-0.2558	N_Shore	NEW
cg07740914	-0.0892866	N_Shore	NEW
cg07784959	-0.363933	N_Shore	NEW
cg07811074	-0.316242	N_Shore	NEW
cg07845764	-0.322087	N_Shore	NEW
cg07868917	-0.316083	N_Shore	NEW
cg07875335	-0.288127	N_Shore	NEW
cg07891268	-0.212892	N_Shore	NEW
cg07914107	-0.365006	N_Shore	NEW
cg07931844	-0.13319	N_Shore	NEW
cg07959403	-0.126464	N_Shore	NEW
cg07964163	-0.237668	N_Shore	NEW
cg07987796	-0.368692	N_Shore	NEW
cg08008105	-0.361869	N_Shore	NEW
cg08024053	-0.142383	N_Shore	NEW
cg08038402	-0.312707	N_Shore	NEW
cg08042220	-0.33917	N_Shore	NEW
cg08045489	-0.217218	N_Shore	NEW
cg08061271	-0.382207	N_Shore	NEW
cg08063051	-0.295806	N_Shore	NEW
cg08071282	-0.413371	N_Shore	NEW
cg08096062	-0.1187	N_Shore	NEW
cg08140458	0.132754	N_Shore	NEW
cg08145178	-0.251539	N_Shore	NEW
cg08163160	-0.0648956	N_Shore	NEW
cg08175935	-0.405447	N_Shore	NEW
cg08212862	-0.308885	N_Shore	NEW
cg08218101	0.346898	N_Shore	NEW
cg08255211	-0.337189	N_Shore	NEW
cg08276062	-0.293776	N_Shore	NEW
cg08287306	-0.120869	N_Shore	NEW
cg08295639	-0.249077	N_Shore	NEW
cg08302532	-0.228935	N_Shore	NEW
cg08333778	-0.268096	N_Shore	NEW
cg08418978	-0.315684	N_Shore	NEW
cg08429214	-0.20805	N_Shore	NEW
cg08439122	-0.280814	N_Shore	NEW
cg08446143	-0.101553	N_Shore	NEW
cg08460080	-0.372515	N_Shore	NEW
cg08462941	-0.27358	N_Shore	NEW
cg08495813	-0.263935	N_Shore	NEW
cg08536961	-0.373513	N_Shore	NEW
cg08583625	-0.373014	N_Shore	NEW
cg08639586	-0.33964	N_Shore	NEW
cg08650784	-0.281998	N_Shore	NEW
cg08729839	-0.347801	N_Shore	NEW
cg08772837	-0.309634	N_Shore	NEW
cg08780974	-0.106097	N_Shore	NEW
cg08852035	-0.255767	N_Shore	NEW
cg08900781	-0.283046	N_Shore	NEW
cg08920810	-0.288738	N_Shore	NEW
cg08922032	-0.376483	N_Shore	NEW
cg08924566	-0.267823	N_Shore	NEW
cg08981702	-0.378853	N_Shore	NEW
cg08994982	-0.358748	N_Shore	NEW
cg09032630	0.0966543	N_Shore	NEW
cg09052108	-0.285554	N_Shore	NEW
cg09079882	-0.153391	N_Shore	NEW
cg09081517	-0.208954	N_Shore	NEW
cg09119967	-0.201779	N_Shore	NEW
cg09143221	-0.201185	N_Shore	NEW
cg09210315	-0.205058	N_Shore	NEW
cg09212407	-0.20759	N_Shore	NEW
cg09301254	-0.229959	N_Shore	NEW
cg09355820	-0.270218	N_Shore	NEW
cg09425926	-0.199631	N_Shore	NEW
cg09441819	-0.323064	N_Shore	NEW
cg09484541	-0.264725	N_Shore	NEW
cg09488184	-0.236564	N_Shore	NEW
cg09516604	-0.346341	N_Shore	NEW
cg09580336	0.292035	N_Shore	NEW
cg09582822	-0.0754594	N_Shore	NEW
cg09710364	-0.272459	N_Shore	NEW
cg09731113	-0.261319	N_Shore	NEW
cg09824402	-0.253107	N_Shore	NEW
cg09847839	-0.360357	N_Shore	NEW
cg09851596	-0.184861	N_Shore	NEW
cg09904140	-0.188592	N_Shore	NEW
cg09939079	-0.117044	N_Shore	NEW
cg09944659	-0.281938	N_Shore	NEW
cg09947274	-0.320293	N_Shore	NEW
cg09953945	-0.410689	N_Shore	NEW
cg09960435	-0.219006	N_Shore	NEW
cg10017118	-0.176504	N_Shore	NEW
cg10020290	-0.336113	N_Shore	NEW
cg10021749	-0.266688	N_Shore	NEW
cg10039590	-0.167705	N_Shore	NEW
cg10055593	-0.239437	N_Shore	NEW
cg10106965	-0.0858083	N_Shore	NEW
cg10143581	-0.452719	N_Shore	NEW
cg10195295	0.291134	N_Shore	NEW
cg10204755	0.162276	N_Shore	NEW
cg10222925	-0.428463	N_Shore	NEW
cg10225525	-0.292362	N_Shore	NEW
cg10310310	-0.386508	N_Shore	NEW
cg10316270	-0.34451	N_Shore	NEW
cg10329699	-0.102169	N_Shore	NEW
cg10426482	-0.146557	N_Shore	NEW
cg10440516	-0.349932	N_Shore	NEW
cg10459054	-0.325191	N_Shore	NEW
cg10512498	-0.452272	N_Shore	NEW
cg10525134	-0.322178	N_Shore	NEW
cg10592710	-0.38511	N_Shore	NEW
cg10632342	-0.316323	N_Shore	NEW
cg10666013	-0.25235	N_Shore	NEW
cg10715460	-0.257599	N_Shore	NEW
cg10726214	-0.322263	N_Shore	NEW
cg10726559	-0.418889	N_Shore	NEW
cg10790685	-0.308825	N_Shore	NEW
cg10818160	-0.347734	N_Shore	NEW
cg10860521	-0.327397	N_Shore	NEW
cg10948070	-0.286231	N_Shore	NEW
cg10949773	-0.259854	N_Shore	NEW
cg10990660	-0.299751	N_Shore	NEW
cg11035202	-0.316163	N_Shore	NEW
cg11081373	-0.336695	N_Shore	NEW
cg11123018	-0.309915	N_Shore	NEW
cg11143486	-0.345341	N_Shore	NEW
cg11153768	-0.306542	N_Shore	NEW
cg11188483	-0.331397	N_Shore	NEW
cg11223196	-0.282044	N_Shore	NEW
cg11252600	-0.115359	N_Shore	NEW
cg11270633	-0.291052	N_Shore	NEW
cg11280668	-0.200723	N_Shore	NEW
cg11299991	-0.374049	N_Shore	NEW
cg11375547	-0.256268	N_Shore	NEW
cg11377088	-0.0609694	N_Shore	NEW
cg11425754	-0.128934	N_Shore	NEW
cg11541712	-0.288931	N_Shore	NEW
cg11629143	-0.355293	N_Shore	NEW
cg11648996	-0.187278	N_Shore	NEW
cg11682508	-0.206389	N_Shore	NEW
cg11696431	-0.253335	N_Shore	NEW
cg11750883	-0.297887	N_Shore	NEW
cg11791847	-0.0905325	N_Shore	NEW
cg11797130	-0.251772	N_Shore	NEW
cg11800608	-0.19171	N_Shore	NEW
cg11825501	-0.308861	N_Shore	NEW
cg11826452	-0.110785	N_Shore	NEW
cg11835347	-0.171283	N_Shore	NEW
cg11838898	-0.344074	N_Shore	NEW
cg11857033	0.241087	N_Shore	NEW
cg11858305	-0.37068	N_Shore	NEW
cg11869186	-0.137034	N_Shore	NEW
cg11894631	-0.326802	N_Shore	NEW
cg11937493	-0.370346	N_Shore	NEW
cg11945674	-0.319867	N_Shore	NEW
cg11953079	-0.240576	N_Shore	NEW
cg12045528	-0.369414	N_Shore	NEW
cg12108912	-0.310201	N_Shore	NEW
cg12126706	-0.361702	N_Shore	NEW
cg12171183	0.391124	N_Shore	NEW
cg12200950	-0.347517	N_Shore	NEW
cg12213260	-0.235673	N_Shore	NEW
cg12243537	-0.335726	N_Shore	NEW
cg12273094	-0.47593	N_Shore	NEW
cg12300939	-0.380578	N_Shore	NEW
cg12305798	-0.298771	N_Shore	NEW
cg12422704	-0.276655	N_Shore	NEW
cg12463722	-0.253192	N_Shore	NEW
cg12513379	-0.20591	N_Shore	NEW
cg12547063	-0.309834	N_Shore	NEW
cg12559179	-0.160617	N_Shore	NEW
cg12570013	-0.259751	N_Shore	NEW
cg12585943	0.218514	N_Shore	NEW
cg12588301	-0.283582	N_Shore	NEW
cg12595667	-0.406422	N_Shore	NEW
cg12738981	-0.189919	N_Shore	NEW
cg12779445	-0.47812	N_Shore	NEW
cg12798052	-0.252112	N_Shore	NEW
cg12813792	-0.224921	N_Shore	NEW
cg12833011	-0.306504	N_Shore	NEW
cg12866401	-0.13598	N_Shore	NEW
cg12868707	-0.363401	N_Shore	NEW
cg12885432	-0.339696	N_Shore	NEW
cg12938320	-0.333438	N_Shore	NEW
cg12945769	-0.145554	N_Shore	NEW
cg12946080	-0.239744	N_Shore	NEW
cg12985923	-0.302194	N_Shore	NEW
cg13001017	-0.312264	N_Shore	NEW
cg13016308	-0.227987	N_Shore	NEW
cg13038241	0.409445	N_Shore	NEW
cg13102294	0.21067	N_Shore	NEW
cg13149833	-0.244959	N_Shore	NEW
cg13157793	-0.40749	N_Shore	NEW
cg13169515	-0.183708	N_Shore	NEW
cg13172906	-0.353456	N_Shore	NEW
cg13195690	-0.283509	N_Shore	NEW
cg13305186	-0.186773	N_Shore	NEW
cg13399741	-0.302678	N_Shore	NEW
cg13404674	-0.401285	N_Shore	NEW
cg13443844	-0.266164	N_Shore	NEW
cg13458255	-0.417805	N_Shore	NEW
cg13488501	-0.245089	N_Shore	NEW
cg13580107	-0.294769	N_Shore	NEW
cg13611636	-0.348561	N_Shore	NEW
cg13614036	-0.177664	N_Shore	NEW
cg13624528	-0.242677	N_Shore	NEW
cg13657776	-0.2154	N_Shore	NEW
cg13662173	-0.274993	N_Shore	NEW
cg13671841	-0.242337	N_Shore	NEW
cg13702982	-0.32535	N_Shore	NEW
cg13703948	-0.273684	N_Shore	NEW
cg13732201	-0.236932	N_Shore	NEW
cg13750902	-0.312157	N_Shore	NEW
cg13787758	-0.39179	N_Shore	NEW
cg13793157	-0.214355	N_Shore	NEW
cg13950162	-0.399928	N_Shore	NEW
cg13954131	-0.297893	N_Shore	NEW
cg13974330	-0.338798	N_Shore	NEW
cg14030388	-0.295901	N_Shore	NEW
cg14074251	-0.262117	N_Shore	NEW
cg14144559	-0.431409	N_Shore	NEW
cg14150727	-0.332237	N_Shore	NEW
cg14161995	-0.0826801	N_Shore	NEW
cg14166494	-0.370655	N_Shore	NEW
cg14187813	-0.379727	N_Shore	NEW
cg14195254	-0.302652	N_Shore	NEW
cg14196932	-0.0795344	N_Shore	NEW
cg14202099	-0.266808	N_Shore	NEW
cg14212888	-0.365096	N_Shore	NEW
cg14220262	-0.312416	N_Shore	NEW
cg14285142	-0.353983	N_Shore	NEW
cg14365123	-0.272942	N_Shore	NEW
cg14371329	-0.342656	N_Shore	NEW
cg14393649	-0.47363	N_Shore	NEW
cg14417760	-0.243328	N_Shore	NEW
cg14468692	0.184718	N_Shore	NEW
cg14506141	-0.291119	N_Shore	NEW
cg14532894	-0.2014	N_Shore	NEW
cg14592468	-0.202973	N_Shore	NEW
cg14603453	-0.353785	N_Shore	NEW
cg14646244	-0.349476	N_Shore	NEW
cg14726581	-0.29439	N_Shore	NEW
cg14754243	-0.319223	N_Shore	NEW
cg14758105	-0.385717	N_Shore	NEW
cg14786652	-0.486507	N_Shore	NEW
cg14884291	-0.229005	N_Shore	NEW
cg14897188	-0.202233	N_Shore	NEW
cg14914908	-0.272092	N_Shore	NEW
cg14946950	-0.19017	N_Shore	NEW
cg14948448	-0.247034	N_Shore	NEW
cg14966878	-0.272224	N_Shore	NEW
cg14972271	-0.214044	N_Shore	NEW
cg15040731	-0.258613	N_Shore	NEW
cg15081027	-0.216761	N_Shore	NEW
cg15094634	-0.391309	N_Shore	NEW
cg15153604	-0.29774	N_Shore	NEW
cg15166296	-0.231492	N_Shore	NEW
cg15169469	-0.249406	N_Shore	NEW
cg15209169	-0.201625	N_Shore	NEW
cg15252509	-0.185111	N_Shore	NEW
cg15260951	-0.347564	N_Shore	NEW
cg15262515	-0.379213	N_Shore	NEW
cg15295166	-0.323947	N_Shore	NEW
cg15317945	-0.241935	N_Shore	NEW
cg15362336	-0.259867	N_Shore	NEW
cg15456555	-0.402347	N_Shore	NEW
cg15482082	-0.206694	N_Shore	NEW
cg15487867	0.450653	N_Shore	NEW
cg15513743	0.24737	N_Shore	NEW
cg15534366	-0.292396	N_Shore	NEW
cg15555014	-0.177182	N_Shore	NEW
cg15555956	-0.349071	N_Shore	NEW
cg15588905	-0.283696	N_Shore	NEW
cg15599832	-0.249072	N_Shore	NEW
cg27642181	-0.378955	N_Shore	NEW
cg15630459	-0.190305	N_Shore	NEW
cg15704909	-0.333691	N_Shore	NEW
cg15707869	-0.248907	N_Shore	NEW
cg15721102	-0.47071	N_Shore	NEW
cg15750705	-0.340103	N_Shore	NEW
cg15778873	-0.275365	N_Shore	NEW
cg15821730	-0.164945	N_Shore	NEW
cg15861089	-0.242109	N_Shore	NEW
cg15888097	-0.192268	N_Shore	NEW
cg16024916	-0.203341	N_Shore	NEW
cg16043700	-0.183999	N_Shore	NEW
cg16051742	0.135601	N_Shore	NEW
cg16101581	-0.303609	N_Shore	NEW
cg16137007	-0.314841	N_Shore	NEW
cg16150381	-0.28872	N_Shore	NEW
cg16164923	-0.171035	N_Shore	NEW
cg16184827	-0.281935	N_Shore	NEW
cg16202017	-0.322325	N_Shore	NEW
cg16300033	-0.368992	N_Shore	NEW
cg16333846	-0.285845	N_Shore	NEW
cg16408865	-0.206058	N_Shore	NEW
cg16427109	0.302822	N_Shore	NEW
cg16477744	-0.414111	N_Shore	NEW
cg16481525	-0.365484	N_Shore	NEW
cg16502866	-0.284831	N_Shore	NEW
cg16514615	-0.30687	N_Shore	NEW
cg16555856	0.238435	N_Shore	NEW
cg16601494	0.423269	N_Shore	NEW
cg16631911	-0.208468	N_Shore	NEW
cg16723982	-0.304458	N_Shore	NEW
cg16789540	-0.263868	N_Shore	NEW
cg16819028	-0.344736	N_Shore	NEW
cg16823305	-0.333058	N_Shore	NEW
cg16851423	-0.346491	N_Shore	NEW
cg16871561	-0.271228	N_Shore	NEW
cg16902385	0.308785	N_Shore	NEW
cg16933762	-0.355317	N_Shore	NEW
cg16967626	-0.197746	N_Shore	NEW
cg16990168	0.257368	N_Shore	NEW
cg17017284	-0.230252	N_Shore	NEW
cg17071192	-0.334294	N_Shore	NEW
cg17084863	-0.246188	N_Shore	NEW
cg17148379	-0.0774987	N_Shore	NEW
cg17151560	-0.355218	N_Shore	NEW
cg17154724	0.398157	N_Shore	NEW
cg17168771	-0.291224	N_Shore	NEW
cg17207266	0.233259	N_Shore	NEW
cg17295119	-0.414352	N_Shore	NEW
cg17329164	0.28346	N_Shore	NEW
cg17358127	-0.310357	N_Shore	NEW
cg17423209	-0.245436	N_Shore	NEW
cg17460183	-0.285885	N_Shore	NEW
cg17482224	-0.251652	N_Shore	NEW
cg17501754	-0.288178	N_Shore	NEW
cg17527969	-0.473461	N_Shore	NEW
cg17561452	-0.239313	N_Shore	NEW
cg17581805	-0.493972	N_Shore	NEW
cg17586419	-0.189815	N_Shore	NEW
cg17620395	-0.20865	N_Shore	NEW
cg17633683	-0.340131	N_Shore	NEW
cg17696091	-0.296041	N_Shore	NEW
cg17696847	-0.218835	N_Shore	NEW
cg17777531	-0.494351	N_Shore	NEW
cg17786532	-0.252007	N_Shore	NEW
cg17808639	-0.335665	N_Shore	NEW
cg17815049	-0.235039	N_Shore	NEW
cg17850597	-0.364364	N_Shore	NEW
cg17928819	-0.297402	N_Shore	NEW
cg17930201	-0.298274	N_Shore	NEW
cg17932974	-0.0951248	N_Shore	NEW
cg18011163	0.301498	N_Shore	NEW
cg18033052	-0.0748455	N_Shore	NEW
cg18049167	0.317038	N_Shore	NEW
cg18068561	-0.161551	N_Shore	NEW
cg18070593	-0.206334	N_Shore	NEW
cg18108009	-0.420744	N_Shore	NEW
cg18176482	-0.257887	N_Shore	NEW
cg18181954	-0.265839	N_Shore	NEW
cg18213979	0.277676	N_Shore	NEW
cg18241486	-0.09609	N_Shore	NEW
cg18256432	-0.327127	N_Shore	NEW
cg18307303	-0.266955	N_Shore	NEW
cg18338460	-0.277452	N_Shore	NEW
cg18340059	-0.262751	N_Shore	NEW
cg18364707	-0.323206	N_Shore	NEW
cg18382926	-0.333552	N_Shore	NEW
cg18396527	-0.37947	N_Shore	NEW
cg18435505	-0.28856	N_Shore	NEW
cg18439671	-0.0858457	N_Shore	NEW
cg18512446	-0.414799	N_Shore	NEW
cg18555299	-0.319039	N_Shore	NEW
cg18564888	-0.395277	N_Shore	NEW
cg18628483	-0.202462	N_Shore	NEW
cg18638581	-0.294126	N_Shore	NEW
cg18651932	-0.10624	N_Shore	NEW
cg18668511	-0.291148	N_Shore	NEW
cg18702239	-0.308511	N_Shore	NEW
cg18823272	-0.33512	N_Shore	NEW
cg18826352	-0.356387	N_Shore	NEW
cg18849169	-0.218084	N_Shore	NEW
cg18862502	-0.333587	N_Shore	NEW
cg18877558	-0.443057	N_Shore	NEW
cg18877763	-0.33129	N_Shore	NEW
cg18883976	-0.234186	N_Shore	NEW
cg18898325	-0.246594	N_Shore	NEW
cg18908017	-0.259974	N_Shore	NEW
cg19020398	-0.233598	N_Shore	NEW
cg19083909	-0.298015	N_Shore	NEW
cg19089070	-0.286309	N_Shore	NEW
cg19169658	-0.275257	N_Shore	NEW
cg19233472	-0.302051	N_Shore	NEW
cg19244342	-0.0374315	N_Shore	NEW
cg19245011	-0.277424	N_Shore	NEW
cg19257102	-0.285329	N_Shore	NEW
cg19269323	-0.4156	N_Shore	NEW
cg19282782	-0.291778	N_Shore	NEW
cg19299201	-0.307151	N_Shore	NEW
cg19300923	-0.299019	N_Shore	NEW
cg19302605	-0.39359	N_Shore	NEW
cg19317433	-0.15097	N_Shore	NEW
cg19353006	-0.277626	N_Shore	NEW
cg19412258	-0.158756	N_Shore	NEW
cg19421752	-0.32134	N_Shore	NEW
cg19444735	-0.336311	N_Shore	NEW
cg19453353	-0.152771	N_Shore	NEW
cg19463531	-0.271376	N_Shore	NEW
cg19465469	-0.28009	N_Shore	NEW
cg19539664	-0.386337	N_Shore	NEW
cg19554235	-0.25721	N_Shore	NEW
cg19558029	0.34546	N_Shore	NEW
cg19579755	-0.302183	N_Shore	NEW
cg19584957	-0.315209	N_Shore	NEW
cg19631365	-0.194285	N_Shore	NEW
cg19632366	-0.0525652	N_Shore	NEW
cg19636240	-0.27252	N_Shore	NEW
cg19656808	-0.0436791	N_Shore	NEW
cg19681842	-0.227418	N_Shore	NEW
cg19730691	0.133466	N_Shore	NEW
cg19736098	-0.218925	N_Shore	NEW
cg19738506	-0.337286	N_Shore	NEW
cg19743791	-0.263425	N_Shore	NEW
cg19787906	-0.373034	N_Shore	NEW
cg19811786	-0.116754	N_Shore	NEW
cg19840285	-0.450064	N_Shore	NEW
cg19869139	-0.25286	N_Shore	NEW
cg19889580	-0.23505	N_Shore	NEW
cg20003983	-0.213484	N_Shore	NEW
cg20019489	-0.25156	N_Shore	NEW
cg20100668	-0.493378	N_Shore	NEW
cg20110347	-0.197681	N_Shore	NEW
cg20144261	-0.260697	N_Shore	NEW
cg20150306	-0.244014	N_Shore	NEW
cg20209681	-0.35066	N_Shore	NEW
cg20267897	-0.400438	N_Shore	NEW
cg20308679	0.269393	N_Shore	NEW
cg20362634	-0.379591	N_Shore	NEW
cg20417424	-0.269369	N_Shore	NEW
cg20444256	-0.219046	N_Shore	NEW
cg20488157	-0.325699	N_Shore	NEW
cg20522761	-0.280992	N_Shore	NEW
cg20546893	-0.359095	N_Shore	NEW
cg20638805	-0.147271	N_Shore	NEW
cg20655548	-0.27378	N_Shore	NEW
cg20686461	-0.315761	N_Shore	NEW
cg20692181	-0.330235	N_Shore	NEW
cg20789492	-0.380657	N_Shore	NEW
cg20844384	-0.353585	N_Shore	NEW
cg20871826	-0.25738	N_Shore	NEW
cg20898273	-0.332958	N_Shore	NEW
cg20944701	-0.266334	N_Shore	NEW
cg20958628	-0.37835	N_Shore	NEW
cg20994561	-0.258746	N_Shore	NEW
cg20994801	-0.256003	N_Shore	NEW
cg21069434	-0.333075	N_Shore	NEW
cg21103400	-0.313484	N_Shore	NEW
cg21151122	-0.332418	N_Shore	NEW
cg21176475	0.426735	N_Shore	NEW
cg21189492	-0.273653	N_Shore	NEW
cg21222830	-0.333326	N_Shore	NEW
cg21242212	-0.353283	N_Shore	NEW
cg21288685	-0.304586	N_Shore	NEW
cg21396646	-0.363155	N_Shore	NEW
cg21399079	-0.338143	N_Shore	NEW
cg21468035	-0.261816	N_Shore	NEW
cg21494924	-0.289826	N_Shore	NEW
cg21502629	-0.409543	N_Shore	NEW
cg21634218	0.2446	N_Shore	NEW
cg21684179	-0.223821	N_Shore	NEW
cg21771200	0.302042	N_Shore	NEW
cg21784716	-0.273294	N_Shore	NEW
cg21791915	-0.288897	N_Shore	NEW
cg21797001	-0.354128	N_Shore	NEW
cg21823605	-0.337171	N_Shore	NEW
cg21828716	-0.164885	N_Shore	NEW
cg21834048	-0.350656	N_Shore	NEW
cg21844331	-0.321669	N_Shore	NEW
cg21844669	-0.392989	N_Shore	NEW
cg21857200	-0.351504	N_Shore	NEW
cg21882808	-0.190554	N_Shore	NEW
cg21894512	-0.269268	N_Shore	NEW
cg21898884	-0.318014	N_Shore	NEW
cg22031873	-0.21958	N_Shore	NEW
cg22075918	-0.220761	N_Shore	NEW
cg22126505	-0.296799	N_Shore	NEW
cg22154859	-0.306825	N_Shore	NEW
cg22160612	0.136493	N_Shore	NEW
cg22209441	-0.159657	N_Shore	NEW
cg22253945	-0.220845	N_Shore	NEW
cg22354397	-0.152662	N_Shore	NEW
cg22358102	-0.36985	N_Shore	NEW
cg22369590	-0.25412	N_Shore	NEW
cg22396979	-0.253682	N_Shore	NEW
cg22451002	-0.396997	N_Shore	NEW
cg22497008	-0.312082	N_Shore	NEW
cg22523743	-0.0888562	N_Shore	NEW
cg22558673	-0.268924	N_Shore	NEW
cg22607995	-0.329656	N_Shore	NEW
cg22622676	-0.109553	N_Shore	NEW
cg22662231	-0.399293	N_Shore	NEW
cg22710391	-0.313817	N_Shore	NEW
cg22753888	-0.287525	N_Shore	NEW
cg22762309	-0.320869	N_Shore	NEW
cg22765233	-0.274662	N_Shore	NEW
cg22773219	-0.308169	N_Shore	NEW
cg22813165	-0.118304	N_Shore	NEW
cg22891520	-0.0740709	N_Shore	NEW
cg22902289	-0.267229	N_Shore	NEW
cg22920932	-0.272104	N_Shore	NEW
cg23054394	-0.379227	N_Shore	NEW
cg23082003	-0.284539	N_Shore	NEW
cg23190402	-0.108946	N_Shore	NEW
cg23257564	-0.340876	N_Shore	NEW
cg23270924	-0.359697	N_Shore	NEW
cg23280627	-0.173089	N_Shore	NEW
cg23283187	-0.234863	N_Shore	NEW
cg23337501	-0.355802	N_Shore	NEW
cg23339656	-0.24773	N_Shore	NEW
cg23351724	-0.32041	N_Shore	NEW
cg23399222	-0.247859	N_Shore	NEW
cg23474173	-0.332589	N_Shore	NEW
cg23479949	-0.269335	N_Shore	NEW
cg23497644	-0.24838	N_Shore	NEW
cg23587980	-0.191752	N_Shore	NEW
cg23605991	-0.270359	N_Shore	NEW
cg23620639	-0.0531505	N_Shore	NEW
cg23646360	-0.279513	N_Shore	NEW
cg23687466	0.146831	N_Shore	NEW
cg23722437	-0.330688	N_Shore	NEW
cg23801168	-0.349542	N_Shore	NEW
cg23821329	-0.370744	N_Shore	NEW
cg23902361	-0.197795	N_Shore	NEW
cg23927970	0.157672	N_Shore	NEW
cg23954416	-0.330133	N_Shore	NEW
cg24020806	-0.393404	N_Shore	NEW
cg24058407	-0.241621	N_Shore	NEW
cg24107142	-0.25951	N_Shore	NEW
cg24119225	-0.288859	N_Shore	NEW
cg24122922	-0.254689	N_Shore	NEW
cg24127861	0.247377	N_Shore	NEW
cg24192671	-0.182534	N_Shore	NEW
cg24242022	-0.307202	N_Shore	NEW
cg24247673	-0.150333	N_Shore	NEW
cg24269840	-0.286937	N_Shore	NEW
cg24298684	-0.180721	N_Shore	NEW
cg24330514	-0.440024	N_Shore	NEW
cg24351819	-0.104198	N_Shore	NEW
cg24439315	-0.14212	N_Shore	NEW
cg24441810	-0.280053	N_Shore	NEW
cg24479552	-0.32411	N_Shore	NEW
cg24542766	-0.114426	N_Shore	NEW
cg24602560	-0.293664	N_Shore	NEW
cg24602572	-0.367667	N_Shore	NEW
cg24616382	-0.278464	N_Shore	NEW
cg24655009	-0.177431	N_Shore	NEW
cg24655428	-0.366451	N_Shore	NEW
cg24779381	-0.277542	N_Shore	NEW
cg24861272	-0.112327	N_Shore	NEW
cg24884961	-0.332893	N_Shore	NEW
cg24926780	-0.146748	N_Shore	NEW
cg24949632	-0.303572	N_Shore	NEW
cg24965791	-0.327245	N_Shore	NEW
cg25024317	-0.218393	N_Shore	NEW
cg25035101	-0.257396	N_Shore	NEW
cg25063505	-0.332556	N_Shore	NEW
cg25090051	-0.294635	N_Shore	NEW
cg25095351	-0.072437	N_Shore	NEW
cg25101184	-0.287406	N_Shore	NEW
cg25104107	-0.330971	N_Shore	NEW
cg25114245	-0.249964	N_Shore	NEW
cg25138484	-0.375443	N_Shore	NEW
[truncated: 1,980 more rows]
