# Supplementary material for: Elucidating the Landscape of Aberrant DNA Methylation in Hepatocellular Carcinoma
Source: PLoS One. 2013 Feb 20;8(2):e55761. doi: 10.1371/journal.pone.0055761 (PMC3577824; doi:10.1371/journal.pone.0055761)
Supplement: Table S4 — List of 982 CpG island DM promoter loci in HCC. (XLS) [file pone.0055761.s007.xls]

## Sheet: Supporting Table 4
TargetID	CHR	MAPINFO	Delta Beta	UCSC_REFGENE_NAME	UCSC_REFGENE_ACCESSION
545 Hypermethylated loci in HCC
cg26398848	2	263559	0.262763	ACP1;ACP1;SH3YL1;ACP1;SH3YL1;ACP1	NR_024080;NM_004300;NM_001159597;NM_001040649;NM_015677;NM_007099
cg13354988	2	263656	0.387721	ACP1;ACP1;SH3YL1;ACP1;SH3YL1;ACP1	NR_024080;NM_004300;NM_001159597;NM_001040649;NM_015677;NM_007099
cg10181419	2	264120	0.385567	ACP1;SH3YL1;SH3YL1;ACP1;ACP1;ACP1	NR_024080;NM_015677;NM_001159597;NM_004300;NM_001040649;NM_007099
cg03468349	2	264164	0.452217	ACP1;SH3YL1;SH3YL1;ACP1;ACP1;ACP1	NR_024080;NM_015677;NM_001159597;NM_004300;NM_001040649;NM_007099
cg25945732	2	264204	0.501698	ACP1;SH3YL1;SH3YL1;ACP1;ACP1;ACP1	NR_024080;NM_015677;NM_001159597;NM_004300;NM_001040649;NM_007099
cg00108164	2	264199	0.511151	ACP1;SH3YL1;SH3YL1;ACP1;ACP1;ACP1	NR_024080;NM_015677;NM_001159597;NM_004300;NM_001040649;NM_007099
cg20749741	2	264178	0.525105	ACP1;SH3YL1;SH3YL1;ACP1;ACP1;ACP1	NR_024080;NM_015677;NM_001159597;NM_004300;NM_001040649;NM_007099
cg17890928	17	48546193	0.223128	ACSF2;CHAD;CHAD	NM_025149;NM_001267;NM_001267
cg04138502	3	123167522	0.328825	ADCY5	NM_183357
cg13878010	3	123167276	0.351036	ADCY5	NM_183357
cg15993383	3	123167507	0.369805	ADCY5	NM_183357
cg05575054	10	115804968	0.264395	ADRB1	NM_000684
cg22079161	4	7940579	0.356731	AFAP1;AFAP1	NM_198595;NM_001134647
cg21079345	7	134144036	0.319978	AKR1B1	NM_001628
cg13801416	7	134143919	0.324432	AKR1B1	NM_001628
cg09957386	7	134144062	0.333704	AKR1B1	NM_001628
cg02215070	7	134144055	0.393794	AKR1B1	NM_001628
cg12255897	10	4868398	0.209009	AKR1E2	NM_001040177
cg00700969	10	4868386	0.211358	AKR1E2	NM_001040177
cg04892391	12	105478345	0.377941	ALDH1L2;ALDH1L2	NM_001034173;NR_027752
cg04237898	12	105478329	0.373881	ALDH1L2;ALDH1L2;ALDH1L2	NR_027752;NM_001034173;NM_001034173
cg04411541	2	202483868	0.206497	ALS2CR11;ALS2CR11;ALS2CR11;ALS2CR11;ALS2CR11;ALS2CR11;ALS2CR11;ALS2CR11	NM_001168217;NM_001168217;NM_152525;NM_001168216;NM_152525;NM_001168221;NM_001168221;NM_001168216
cg13996426	3	49756904	0.246286	AMIGO3;AMIGO3;RNF123	NM_198722;NM_198722;NM_022064
cg24722112	3	49757016	0.290692	AMIGO3;AMIGO3;RNF123	NM_198722;NM_198722;NM_022064
cg15865150	3	49757134	0.303411	AMIGO3;AMIGO3;RNF123	NM_198722;NM_198722;NM_022064
cg01204305	3	49756497	0.175998	AMIGO3;RNF123	NM_198722;NM_022064
cg04432597	3	49757306	0.265934	AMIGO3;RNF123	NM_198722;NM_022064
cg15766075	2	241497417	0.344197	ANKMY1;ANKMY1	NM_017844;NM_016552
cg13604246	2	241497412	0.390489	ANKMY1;ANKMY1	NM_017844;NM_016552
cg23964682	2	241497415	0.434498	ANKMY1;ANKMY1	NM_017844;NM_016552
cg06372962	1	173638690	0.209846	ANKRD45	NM_198493
cg13990746	1	173639044	0.243292	ANKRD45	NM_198493
cg15883716	1	173638701	0.264175	ANKRD45	NM_198493
cg23735712	4	40858984	0.298601	APBB2;APBB2;APBB2;APBB2;APBB2;APBB2;APBB2	NM_004307;NM_001166052;NM_001166054;NM_001166053;NM_001166050;NM_001166051;NM_173075
cg02498311	11	73020358	0.243839	ARHGEF17	NM_014786
cg11342106	11	73020351	0.292459	ARHGEF17	NM_014786
cg23683674	11	73020562	0.304492	ARHGEF17	NM_014786
cg03499808	11	73020459	0.350479	ARHGEF17	NM_014786
cg20912770	11	2292428	0.24762	ASCL2	NM_005170
cg05309948	11	2292447	0.316593	ASCL2	NM_005170
cg09894698	11	2291347	0.329835	ASCL2	NM_005170
cg06272038	11	2292512	0.33095	ASCL2	NM_005170
cg10526374	11	2292525	0.346596	ASCL2	NM_005170
cg11772171	11	2292544	0.397405	ASCL2	NM_005170
cg22346124	11	2291677	0.303313	ASCL2;ASCL2	NM_005170;NM_005170
cg26253438	1	203598623	0.311073	ATP2B4;ATP2B4	NM_001001396;NM_001684
cg04148762	1	203598573	0.356331	ATP2B4;ATP2B4	NM_001001396;NM_001684
cg16665444	18	76828655	0.214626	ATP9B	NM_198531
cg20034202	2	232260136	0.216151	B3GNT7	NM_145236
cg00456086	3	197283111	0.218256	BDH1;BDH1;BDH1	NM_203314;NM_004051;NM_203315
cg03792768	3	197281934	0.240389	BDH1;BDH1;BDH1	NM_004051;NM_203314;NM_203315
cg24869195	3	197282220	0.243329	BDH1;BDH1;BDH1	NM_004051;NM_203314;NM_203315
cg02702614	3	197282691	0.213134	BDH1;BDH1;BDH1;BDH1;BDH1	NM_203314;NM_004051;NM_203314;NM_004051;NM_203315
cg15140191	6	56819615	0.302213	BEND6;DST	NM_152731;NM_001144769
cg05871997	6	56819623	0.332286	BEND6;DST	NM_152731;NM_001144769
cg08162372	14	54422925	0.456699	BMP4;BMP4	NM_001202;NM_130850
cg09547767	1	39957387	0.249316	BMP8A;BMP8A	NM_181809;NM_181809
cg10523966	1	39957535	0.465099	BMP8A;BMP8A	NM_181809;NM_181809
cg00926400	2	198651498	0.29572	BOLL;BOLL	NM_197970;NM_033030
cg16778903	15	72612567	0.334519	BRUNOL6	NM_052840
cg21801378	15	72612125	0.338627	BRUNOL6	NM_052840
cg09616463	15	72612720	0.421203	BRUNOL6	NM_052840
cg20809087	15	72612221	0.392587	BRUNOL6;BRUNOL6	NM_052840;NM_052840
cg13528854	4	15704795	0.224073	BST1	NM_004334
cg00731785	4	15704680	0.379166	BST1;BST1	NM_004334;NM_004334
cg14159026	6	105584551	0.397728	BVES;BVES	NM_147147;NM_007073
cg18477204	14	70038884	0.398406	C14orf162	NR_024630
cg12281657	14	65016595	0.336222	C14orf50	NM_172365
cg17930034	14	65016602	0.340635	C14orf50	NM_172365
cg23265500	14	65016591	0.345115	C14orf50	NM_172365
cg08496953	17	42733527	0.251928	C17orf104	NM_001145080
cg12892303	17	42733592	0.315377	C17orf104	NM_001145080
cg12781700	17	42733729	0.360736	C17orf104	NM_001145080
cg24037897	10	16562626	0.281242	C1QL3	NM_001010908
cg25104555	10	16562998	0.346478	C1QL3	NM_001010908
cg15345154	10	16563586	0.242828	C1QL3;C1QL3	NM_001010908;NM_001010908
cg00800993	20	58514806	0.3315	C20orf177;PPP1R3D	NM_022106;NM_006242
cg24274117	20	62185401	0.384242	C20orf195	NM_024059
cg02583525	2	26624612	0.264921	C2orf39	NM_145038
cg14273450	2	26624934	0.267974	C2orf39	NM_145038
cg01734112	2	26624760	0.2895	C2orf39	NM_145038
cg11525280	2	26624667	0.32277	C2orf39	NM_145038
cg14013195	2	26624767	0.32368	C2orf39	NM_145038
cg20945085	2	74875227	0.29818	C2orf65	NM_138804
cg02611848	2	74875387	0.309195	C2orf65	NM_138804
cg18587476	2	24397810	0.235184	C2orf84	NM_001040710
cg15968604	5	157098555	0.294187	C5orf52	NM_001145132
cg14670974	5	157098545	0.333595	C5orf52	NM_001145132
cg19610869	5	157098619	0.255506	C5orf52;C5orf52	NM_001145132;NM_001145132
cg01401534	6	4079342	0.141685	C6orf201;C6orf146;C6orf146	NM_001085401;NM_173563;NM_173563
cg14409810	9	140172908	0.293293	C9orf167	NM_017723
cg07717632	9	140172631	0.34078	C9orf167	NM_017723
cg17641904	9	111929547	0.357181	C9orf4	NM_014334
cg26295328	15	44581216	0.110967	CASC4;CASC4;CASC4;CASC4	NM_138423;NM_177974;NM_177974;NM_138423
cg20952286	3	126113695	0.223832	CCDC37	NM_182628
cg00891278	3	126113784	0.247579	CCDC37;CCDC37	NM_182628;NM_182628
cg12315713	11	93063934	0.272525	CCDC67;CCDC67	NM_181645;NM_181645
cg01923218	11	93063888	0.40081	CCDC67;CCDC67	NM_181645;NM_181645
cg19837790	10	97804137	0.296852	CCNJ;CCNJ;CCNJ	NM_019084;NM_001134376;NM_001134375
cg24255928	10	97802966	0.317701	CCNJ;CCNJ;CCNJ	NM_001134376;NM_019084;NM_001134375
cg05982271	4	76555948	0.134338	CDKL2	NM_003948
cg02675308	4	76556042	0.30173	CDKL2	NM_003948
cg03757145	4	76555832	0.347743	CDKL2	NM_003948
cg21195185	4	76555782	0.400846	CDKL2	NM_003948
cg14988503	4	76555547	0.370869	CDKL2;CDKL2	NM_003948;NM_003948
cg13601799	9	21974704	0.443789	CDKN2A;CDKN2A;CDKN2A	NM_058197;NM_058195;NM_000077
cg00884093	22	46932648	0.290096	CELSR1	NM_014246
cg27166033	22	46933090	0.386156	CELSR1	NM_014246
cg19442495	3	142837995	0.286553	CHST2	NM_004267
cg25032595	13	96204978	0.404794	CLDN10;CLDN10;CLDN10;CLDN10	NM_006984;NM_006984;NM_182848;NM_001160100
cg20486569	22	19512228	0.310598	CLDN5;CLDN5;CLDN5	NM_001130861;NM_001130861;NM_003277
cg05671386	16	3550239	0.212807	CLUAP1	NM_015041
cg05003322	1	32169706	0.277941	COL16A1;COL16A1	NM_001856;NM_001856
cg23305408	1	32169701	0.301689	COL16A1;COL16A1	NM_001856;NM_001856
cg07926482	16	84651521	0.270372	COTL1;COTL1	NM_021149;NM_021149
cg22399133	2	208989248	0.436904	CRYGD;CRYGD	NM_006891;NM_006891
cg20455854	5	139040849	0.216963	CXXC5	NM_016463
cg03826976	11	7695433	0.22176	CYB5R2	NM_016229
cg24575083	11	7695485	0.289482	CYB5R2	NM_016229
cg21011139	11	7695245	0.348921	CYB5R2	NM_016229
cg16281276	11	7695528	0.393928	CYB5R2	NM_016229
cg02143877	20	52790141	0.357029	CYP24A1;CYP24A1;CYP24A1;CYP24A1	NM_000782;NM_001128915;NM_000782;NM_001128915
cg10387890	1	47489543	0.282124	CYP4X1	NM_178033
cg19792599	11	125774406	0.298565	DDX25;PUS3;DDX25	NM_013264;NM_031307;NM_013264
cg26897150	17	57642763	0.165871	DHX40;DHX40	NM_001166301;NM_024612
cg11600807	11	17373180	0.277911	DKFZp686O24166	NR_026750
cg09169673	11	17373160	0.312536	DKFZp686O24166	NR_026750
cg12177220	3	38080925	0.317462	DLEC1;DLEC1	NM_007337;NM_007335
cg18544329	7	96654198	0.259003	DLX5	NM_005221
cg07347092	12	124246927	0.370922	DNAH10	NM_207437
cg02011074	1	171810468	0.287402	DNM3;DNM3	NM_015569;NM_001136127
cg02970297	7	102920962	0.223734	DPY19L2P2;DPY19L2P2	NR_003561;NR_027768
cg12758687	11	113346327	0.240054	DRD2;DRD2	NM_000795;NM_016574
cg11832722	18	28623060	0.282799	DSC3;DSC3	NM_001941;NM_024423
cg14631834	18	28623040	0.302876	DSC3;DSC3	NM_001941;NM_024423
cg16345647	21	38378406	0.229405	DSCR6	NM_018962
cg04965987	21	38378539	0.252511	DSCR6	NM_018962
cg09270675	6	56819612	0.289176	DST;BEND6	NM_001144769;NM_152731
cg02339682	6	56819432	0.449944	DST;BEND6	NM_001144769;NM_152731
cg05022673	6	56819429	0.478392	DST;BEND6	NM_001144769;NM_152731
cg02430385	15	45421951	0.289168	DUOX1;DUOX1;DUOXA1	NM_175940;NM_017434;NM_144565
cg10496082	15	45422083	0.328	DUOX1;DUOX1;DUOXA1	NM_175940;NM_017434;NM_144565
cg05804220	15	45422062	0.448055	DUOX1;DUOX1;DUOXA1	NM_175940;NM_017434;NM_144565
cg19295951	15	45421998	0.364016	DUOX1;DUOX1;DUOXA1;DUOXA1	NM_175940;NM_017434;NM_144565;NM_144565
cg24505618	15	45422054	0.37268	DUOX1;DUOX1;DUOXA1;DUOXA1	NM_175940;NM_017434;NM_144565;NM_144565
cg08328777	15	45422004	0.412336	DUOX1;DUOX1;DUOXA1;DUOXA1	NM_175940;NM_017434;NM_144565;NM_144565
cg12640394	10	82116596	0.404402	DYDC1;DYDC2	NM_138812;NM_032372
cg16626884	2	71693389	0.280367	DYSF;DYSF;DYSF;DYSF;DYSF;DYSF;DYSF;DYSF;DYSF;DYSF;DYSF;DYSF;DYSF;DYSF	NM_001130984;NM_001130986;NM_001130983;NM_001130979;NM_001130980;NM_001130976;NM_001130981;NM_001130985;NM_001130987;NM_001130978;NM_001130455;NM_003494;NM_001130982;NM_001130977
cg01135780	5	158527707	0.27087	EBF1	NM_024007
cg03485694	12	3862473	0.302306	EFCAB4B;EFCAB4B;EFCAB4B	NM_001144959;NM_032680;NM_001144958
cg26955987	12	3862457	0.334492	EFCAB4B;EFCAB4B;EFCAB4B	NM_001144959;NM_032680;NM_001144958
cg12710510	12	3862497	0.33592	EFCAB4B;EFCAB4B;EFCAB4B	NM_001144959;NM_032680;NM_001144958
cg24929737	13	107188614	0.320308	EFNB2	NM_004093
cg06784108	13	107187232	0.356472	EFNB2	NM_004093
cg04321866	13	107188416	0.387417	EFNB2	NM_004093
cg05040544	13	107188256	0.412118	EFNB2	NM_004093
cg03929741	13	107187681	0.414666	EFNB2	NM_004093
cg11173146	13	107187412	0.44723	EFNB2	NM_004093
cg06428055	X	129243872	0.334686	ELF4;ELF4	NM_001421;NM_001127197
cg16317734	11	94822598	0.320259	ENDOD1	NM_015036
cg14556683	19	15342982	0.244978	EPHX3;EPHX3	NM_024794;NM_001142886
cg21595709	19	15344186	0.256725	EPHX3;EPHX3	NM_024794;NM_001142886
cg18366919	19	15344364	0.316279	EPHX3;EPHX3	NM_024794;NM_001142886
cg26477573	19	15342915	0.392848	EPHX3;EPHX3	NM_024794;NM_001142886
cg18580265	19	15343170	0.177858	EPHX3;EPHX3;EPHX3	NM_024794;NM_001142886;NM_024794
cg02736548	22	42470223	0.397087	FAM109B	NM_001002034
cg13247663	8	59058254	0.328089	FAM110B	NM_147189
cg02266399	7	143582146	0.152153	FAM115A	NM_014719
cg00352417	3	194408901	0.33436	FAM43A;FAM43A	NM_153690;NM_153690
cg09652652	3	194408845	0.401588	FAM43A;FAM43A	NM_153690;NM_153690
cg24563094	2	26395458	0.418151	FAM59B	NM_001168241
cg09374774	9	134151945	0.30373	FAM78A	NM_033387
cg12998491	9	134152531	0.371495	FAM78A	NM_033387
cg13714749	22	40391489	0.205007	FAM83F	NM_138435
cg02831587	11	13690122	0.298337	FAR1	NM_032228
cg03310242	12	2903563	0.367532	FKBP4	NM_002014
cg23860217	22	21356466	0.038076	FLJ39582;FLJ39582;THAP7;THAP7	NR_027051;NR_027052;NM_030573;NM_001008695
cg06579875	19	46001962	0.21213	FLJ40125	NM_001080401
cg09433135	19	46002123	0.292052	FLJ40125	NM_001080401
cg20491838	6	1611451	0.260665	FOXC1	NM_001453
cg22438763	1	47900256	0.194692	FOXD2;MGC12982	NM_004474;NR_026878
cg10097295	1	63789341	0.193352	FOXD3	NM_012183
cg22815110	1	63788933	0.25809	FOXD3	NM_012183
cg15841063	1	63789500	0.303462	FOXD3	NM_012183
cg18279094	1	63790044	0.340782	FOXD3	NM_012183
cg01230491	9	117044	0.111416	FOXD4	NM_207305
cg25391162	9	118091	0.135724	FOXD4	NM_207305
cg18016181	9	117608	0.301197	FOXD4	NM_207305
cg10655046	2	114257020	0.127495	FOXD4L1	NM_012184
cg01281911	1	47882686	0.288354	FOXE3	NM_012186
cg22796507	1	47882739	0.401776	FOXE3	NM_012186
cg19809499	1	47882265	0.514804	FOXE3	NM_012186
cg07489048	14	29236898	0.251207	FOXG1	NM_005249
cg02884176	2	88752219	0.318709	FOXI3	NM_001135649
cg19544662	2	88752056	0.392589	FOXI3	NM_001135649
cg05014721	11	118842387	0.172077	FOXR1	NM_181721
cg18268562	11	118842392	0.185829	FOXR1	NM_181721
cg24766553	11	118842444	0.14717	FOXR1;FOXR1	NM_181721;NM_181721
cg26700716	2	183730940	0.205846	FRZB	NM_001463
cg01481989	2	183731169	0.310681	FRZB	NM_001463
cg09484039	2	183731310	0.256958	FRZB;FRZB	NM_001463;NM_001463
cg18724565	7	5633068	0.263042	FSCN1	NM_003088
cg22447539	7	5633086	0.419127	FSCN1	NM_003088
cg26259171	19	49255779	0.237288	FUT1	NM_000148
cg27496267	7	90895466	0.110719	FZD1	NM_003505
cg02557695	7	90895083	0.268891	FZD1	NM_003505
cg08714590	7	90895894	0.319038	FZD1	NM_003505
cg21104276	7	90896572	0.233379	FZD1;FZD1	NM_003505;NM_003505
cg23231910	2	202899550	0.362706	FZD7	NM_003507
cg23246885	2	202899877	0.514591	FZD7	NM_003507
cg05629015	10	35929139	0.247785	FZD8	NM_031866
cg25951981	4	46995743	0.249996	GABRA4	NM_000809
cg24154839	4	46995741	0.259616	GABRA4	NM_000809
cg17858328	1	92952521	0.357542	GFI1;GFI1	NM_001127216;NM_005263
cg19670286	5	137610127	0.201393	GFRA3;GFRA3	NM_001496;NM_001496
cg02288341	5	137610226	0.333804	GFRA3;GFRA3	NM_001496;NM_001496
cg26717009	13	20735967	0.206483	GJA3	NM_021954
cg15989981	13	20736009	0.257447	GJA3	NM_021954
cg22900415	13	20736075	0.308891	GJA3	NM_021954
cg25524962	13	20735819	0.387628	GJA3	NM_021954
cg07759394	11	134201954	0.427134	GLB1L2;GLB1L2	NM_138342;NM_138342
cg14917512	19	3094685	0.233857	GNA11	NM_002067
cg17301902	9	80263219	0.246092	GNA14;GNA14	NM_004297;NM_004297
cg18300848	20	57465695	0.252638	GNAS;GNAS;GNAS;GNAS;GNAS;GNAS;GNAS;GNAS	NM_001077490;NM_000516;NM_001077488;NR_003259;NM_001077489;NM_016592;NM_080426;NM_080425
cg19116006	20	57465670	0.256372	GNAS;GNAS;GNAS;GNAS;GNAS;GNAS;GNAS;GNAS	NM_001077490;NM_000516;NM_001077488;NR_003259;NM_001077489;NM_016592;NM_080426;NM_080425
cg00466827	20	57465691	0.281415	GNAS;GNAS;GNAS;GNAS;GNAS;GNAS;GNAS;GNAS	NM_001077490;NM_000516;NM_001077488;NR_003259;NM_001077489;NM_016592;NM_080426;NM_080425
cg12872693	3	179168798	0.310358	GNB4	NM_021629
cg04034767	12	52400907	0.449832	GRASP	NM_181711
cg03780851	8	102504564	0.29606	GRHL2	NM_024915
cg20574490	8	102504666	0.297442	GRHL2	NM_024915
cg23973429	8	102504746	0.288686	GRHL2;GRHL2	NM_024915;NM_024915
cg26250609	11	67351273	0.274629	GSTP1;GSTP1	NM_000852;NM_000852
cg04920951	11	67351271	0.311803	GSTP1;GSTP1	NM_000852;NM_000852
cg15642758	15	83876612	0.324725	HDGFRP3	NM_016073
cg21610164	6	26273401	0.185949	HIST1H2BI	NM_003525
cg25701114	6	26031939	0.176841	HIST1H3B	NM_003537
cg11436222	6	26225520	0.107706	HIST1H3E	NM_003532
cg24817154	6	27858279	0.193268	HIST1H3J	NM_003535
cg15157455	1	149400292	0.192387	HIST2H2BF	NM_001024599
cg24437737	1	149400352	0.203494	HIST2H2BF	NM_001024599
cg21453443	1	228645627	0.307087	HIST3H2A;HIST3H2BB	NM_033445;NM_175055
cg11672054	1	228645482	0.336717	HIST3H2BB;HIST3H2A	NM_175055;NM_033445
cg03020951	6	34203887	0.32426	HMGA1;HMGA1;HMGA1;HMGA1;HMGA1	NM_145899;NM_145902;NM_145901;NM_145903;NM_002131
cg18696576	6	34203630	0.338896	HMGA1;HMGA1;HMGA1;HMGA1;HMGA1	NM_145899;NM_145902;NM_145901;NM_145903;NM_002131
cg00544436	6	34203564	0.351955	HMGA1;HMGA1;HMGA1;HMGA1;HMGA1	NM_145899;NM_145902;NM_145901;NM_145903;NM_002131
cg10767141	7	27225143	0.221322	HOXA11AS;HOXA11	NR_002795;NM_005523
cg05311410	7	27225523	0.343773	HOXA11AS;HOXA11	NR_002795;NM_005523
cg20986370	4	57976171	0.315758	IGFBP7	NM_001553
cg08338216	10	121577530	0.0847313	INPP5F;INPP5F	NM_014937;NR_003252
cg20365618	10	121578384	0.125844	INPP5F;INPP5F	NM_014937;NR_003252
cg02722214	10	121578137	0.135573	INPP5F;INPP5F	NM_014937;NR_003252
cg11613559	10	121577971	0.143408	INPP5F;INPP5F	NM_014937;NR_003252
cg27246282	3	13114797	0.180778	IQSEC1	NM_001134382
cg14202325	3	13115107	0.22003	IQSEC1	NM_001134382
cg04235837	3	13115104	0.236066	IQSEC1	NM_001134382
cg26674943	15	76627788	0.282414	ISL2	NM_145805
cg19464917	15	76627666	0.387086	ISL2	NM_145805
cg08126211	6	24357720	0.283077	KAAG1;DCDC2;KAAG1	NM_181337;NM_016356;NM_181337
cg04515001	6	24358236	0.37814	KAAG1;DCDC2;KAAG1;DCDC2	NM_181337;NM_016356;NM_181337;NM_016356
cg16306115	6	24358306	0.348652	KAAG1;KAAG1;DCDC2	NM_181337;NM_181337;NM_016356
cg07791578	6	24358308	0.400384	KAAG1;KAAG1;DCDC2	NM_181337;NM_181337;NM_016356
cg05347898	6	24358304	0.406423	KAAG1;KAAG1;DCDC2	NM_181337;NM_181337;NM_016356
cg11931731	18	44527026	0.380485	KATNAL2	NM_031303
cg05529506	18	44526867	0.33139	KATNAL2;KATNAL2	NM_031303;NM_031303
cg26709285	20	48099146	0.24322	KCNB1;KCNB1	NM_004975;NM_004975
cg05675373	1	110754257	0.262838	KCNC4;KCNC4;KCNC4	NM_001039574;NM_004978;NM_153763
cg11737742	1	110754101	0.336389	KCNC4;KCNC4;KCNC4;KCNC4;KCNC4;KCNC4	NM_001039574;NM_153763;NM_004978;NM_001039574;NM_004978;NM_153763
cg21415530	8	140715802	0.261212	KCNK9	NM_016601
cg08303146	11	2466655	0.294601	KCNQ1	NM_000218
cg01592801	8	99438942	0.287631	KCNS2	NM_020697
cg08231709	8	99438968	0.330595	KCNS2	NM_020697
cg08706670	8	99439119	0.376758	KCNS2	NM_020697
cg11964564	8	99439685	0.387928	KCNS2	NM_020697
cg14688104	8	99439441	0.398291	KCNS2;KCNS2	NM_020697;NM_020697
cg14054357	17	2607986	0.165362	KIAA0664	NM_015229
cg12229632	17	2607906	0.230231	KIAA0664	NM_015229
cg26666804	11	75141627	0.352167	KLHL35	NM_001039548
cg23049458	1	62660624	0.370319	L1TD1;L1TD1	NM_019079;NM_001164835
cg04226536	11	111411071	0.226275	LAYN	NM_178834
cg21703322	11	111411076	0.238476	LAYN	NM_178834
cg19820372	11	111411216	0.253166	LAYN	NM_178834
cg02532096	11	111411289	0.298532	LAYN;LAYN	NM_178834;NM_178834
cg09118312	12	21810630	0.328809	LDHB	NM_002300
cg00753478	12	21810489	0.375195	LDHB	NM_002300
cg12765518	12	21810762	0.326406	LDHB;LDHB	NM_002300;NM_002300
cg02659794	12	21810750	0.341879	LDHB;LDHB	NM_002300;NM_002300
cg09274094	12	21810759	0.424387	LDHB;LDHB	NM_002300;NM_002300
cg23015696	3	189838112	0.255154	LEPREL1;LEPREL1	NM_001134418;NM_018192
cg21306988	13	108867134	0.26751	LIG4;LIG4;LIG4	NM_206937;NM_002312;NM_001098268
cg25810247	13	108867154	0.402827	LIG4;LIG4;LIG4	NM_206937;NM_002312;NM_001098268
cg12233379	1	151812524	0.372381	LOC100132111;C2CD4D	NR_024237;NM_001136003
cg24425838	1	151812435	0.485869	LOC100132111;C2CD4D	NR_024237;NM_001136003
cg08703872	1	151812421	0.53501	LOC100132111;C2CD4D	NR_024237;NM_001136003
cg26117023	2	74782096	0.369172	LOXL3;DOK1	NM_032603;NM_001381
cg10521852	19	19739820	0.305463	LPAR2	NM_004720
cg10376598	19	19739411	0.422302	LPAR2	NM_004720
cg19306047	19	19739407	0.472668	LPAR2	NM_004720
cg11614622	11	66623681	0.273333	LRFN4;PC;PC;PC	NM_024036;NM_022172;NM_000920;NM_001040716
cg20381020	11	66624258	0.305696	LRFN4;PC;PC;PC	NM_024036;NM_022172;NM_000920;NM_001040716
cg20358834	11	66624256	0.366627	LRFN4;PC;PC;PC	NM_024036;NM_022172;NM_000920;NM_001040716
cg05828690	8	145752587	0.292548	LRRC24;MGC70857	NM_001024678;NM_001001795
cg06945399	7	127671195	0.217533	LRRC4;SND1	NM_022143;NM_014390
cg07871590	7	127671193	0.253271	LRRC4;SND1	NM_022143;NM_014390
cg26211360	12	122667649	0.331716	LRRC43;LRRC43	NM_001098519;NM_152759
cg25331703	15	101459283	0.366543	LRRK1	NM_024652
cg03705396	3	183543680	0.222425	MAP6D1	NM_024871
cg10347032	3	183543704	0.227745	MAP6D1	NM_024871
cg19155007	3	183543564	0.366153	MAP6D1	NM_024871
cg10009830	X	20134904	0.324876	MAP7D2;MAP7D2;MAP7D2;MAP7D2	NM_001168467;NM_001168466;NM_001168465;NM_152780
cg14113919	X	20134908	0.388678	MAP7D2;MAP7D2;MAP7D2;MAP7D2	NM_001168467;NM_001168466;NM_001168465;NM_152780
cg17780956	4	156297616	0.288629	MAP9	NM_001039580
cg06616710	10	99473224	0.291275	MARVELD1;MARVELD1	NM_031484;NR_026753
cg25826226	15	41953061	0.228923	MGA;MGA	NM_001080541;NM_001164273
cg22789900	1	226411715	0.442281	MIXL1	NM_031944
cg05913198	10	21822977	0.0787987	MLLT10;MLLT10	NM_004641;NM_001009569
cg10828284	22	50528333	0.23221	MOV10L1;MOV10L1;MOV10L1	NM_018995;NM_001164104;NM_001164105
cg18479068	2	216878351	0.369138	MREG	NM_018000
cg27305304	2	216878345	0.356369	MREG;MREG	NM_018000;NM_018000
cg02668581	2	216878340	0.384797	MREG;MREG	NM_018000;NM_018000
cg09868451	2	74425749	0.266086	MTHFD2;MTHFD2;MTHFD2	NR_027405;NM_006636;NM_006636
cg15600488	8	17271119	0.234178	MTMR7	NM_004686
cg08231493	8	17271093	0.254412	MTMR7	NM_004686
cg04792712	8	17271105	0.264141	MTMR7	NM_004686
cg12296772	8	17271067	0.470686	MTMR7	NM_004686
cg05832051	19	54369469	0.263116	MYADM	NM_001020820
cg13499300	19	54369556	0.379578	MYADM	NM_001020820
cg05337743	19	54369571	0.408389	MYADM	NM_001020820
cg23305567	19	54369576	0.415711	MYADM	NM_001020820
cg03585419	19	54369681	0.451715	MYADM;MYADM;MYADM	NM_001020819;NM_138373;NM_001020820
cg09404642	17	48585645	0.24672	MYCBPAP	NM_032133
cg09265274	17	48585635	0.287047	MYCBPAP	NM_032133
cg26207503	12	81110749	0.135682	MYF5;MYF5	NM_005593;NM_005593
cg18485193	5	16936369	0.340231	MYO10;MYO10	NM_012334;NM_012334
cg06390536	17	73584068	0.261452	MYO15B	NR_003587
cg20902783	14	21494071	0.247307	NDRG2;NDRG2;NDRG2;NDRG2;NDRG2;NDRG2;NDRG2;NDRG2	NM_201539;NM_201535;NM_201536;NM_201538;NM_201541;NM_201540;NM_016250;NM_201537
cg25693302	18	55862678	0.348291	NEDD4L;NEDD4L;NEDD4L;NEDD4L;NEDD4L;NEDD4L;NEDD4L;NEDD4L;NEDD4L	NM_001144964;NM_015277;NM_001144971;NM_001144965;NM_001144968;NM_001144970;NM_001144967;NM_001144969;NM_001144970
cg04660816	16	47178070	0.275403	NETO2	NM_018092
cg25804860	16	47178250	0.287057	NETO2	NM_018092
cg07869548	16	47177603	0.269706	NETO2;NETO2	NM_018092;NM_018092
cg03710719	19	36389795	0.285028	NFKBID	NM_139239
cg06828015	2	233793120	0.251731	NGEF;NGEF	NM_019850;NM_001114090
cg27604702	2	233793088	0.252619	NGEF;NGEF	NM_019850;NM_001114090
cg11667020	20	21378045	0.326088	NKX2-4;NKX2-4	NM_033176;NM_033176
cg12973941	4	13545639	0.337115	NKX3-2	NM_001189
cg01384488	10	134599809	0.292146	NKX6-2	NM_177400
cg16949120	10	134599783	0.336698	NKX6-2	NM_177400
cg27583690	10	134599823	0.346549	NKX6-2	NM_177400
cg05904135	10	134599372	0.356307	NKX6-2	NM_177400
cg03905847	10	134599934	0.35676	NKX6-2	NM_177400
cg09260089	10	134599860	0.367071	NKX6-2	NM_177400
cg10171448	10	134599841	0.374081	NKX6-2	NM_177400
cg17259183	10	134599984	0.375851	NKX6-2	NM_177400
cg01303723	10	134600680	0.378065	NKX6-2	NM_177400
cg15304699	10	134600675	0.407042	NKX6-2	NM_177400
cg24659054	10	134600656	0.434172	NKX6-2	NM_177400
cg17630392	5	32712623	0.281955	NPR3	NM_000908
cg08508988	4	40752415	0.359799	NSUN7	NM_024677
cg06657050	15	53083587	0.311138	ONECUT1	NM_004498
cg00431699	2	63278831	0.225492	OTX1	NM_014562
cg19975933	11	74022477	0.331103	P4HA3	NM_182904
cg26996201	11	77122864	0.145557	PAK1;PAK1	NM_002576;NM_001128620
cg12269002	11	77122929	0.336716	PAK1;PAK1	NM_002576;NM_001128620
cg02373152	6	52227767	0.40505	PAQR8	NM_133367
cg19166302	3	122296613	0.28129	PARP15	NM_001113523
cg26870803	11	66624853	0.347576	PC;PC;LRFN4;PC	NM_022172;NM_000920;NM_024036;NM_001040716
cg06431702	11	66624841	0.366958	PC;PC;LRFN4;PC	NM_022172;NM_000920;NM_024036;NM_001040716
cg16572603	5	140725235	0.144459	PCDHGA2;PCDHGA3;PCDHGA3;PCDHGA1	NM_018915;NM_018916;NM_032011;NM_018912
cg11935147	1	145075831	0.230084	PDE4DIP	NM_022359
cg14250130	10	3109361	0.367201	PFKP	NM_002627
cg01965047	16	2140870	0.238424	PKD1;MIR1225;PKD1	NM_001009944;NR_030646;NM_000296
cg10274022	19	40871697	0.253153	PLD3;PLD3	NM_012268;NM_001031696
cg13193455	1	38511455	0.322912	POU3F1	NM_002699
cg24593694	1	14027091	0.29278	PRDM2	NM_001135610
cg12441126	7	751962	0.307031	PRKAR1B;PRKAR1B;PRKAR1B;PRKAR1B;PRKAR1B;PRKAR1B	NM_002735;NM_001164760;NM_001164761;NM_001164762;NM_001164759;NM_001164758
cg26822097	22	17082581	0.287561	psiTPTE22	NR_001591
cg12348202	7	158381023	0.182915	PTPRN2;PTPRN2;PTPRN2	NM_130843;NM_130842;NM_002847
cg22282410	7	158380884	0.270936	PTPRN2;PTPRN2;PTPRN2	NM_130843;NM_130842;NM_002847
cg13462028	18	9708009	0.306461	RAB31	NM_006868
cg05495949	7	4923140	0.33902	RADIL	NM_018059
cg27208169	17	17603584	0.125991	RAI1	NM_030665
cg02147681	17	17603837	0.180951	RAI1	NM_030665
cg00338735	4	53728038	0.379133	RASL11B	NM_023940
cg14704921	4	53728654	0.270037	RASL11B;RASL11B	NM_023940;NM_023940
cg27569446	3	50378431	0.11531	RASSF1;RASSF1	NM_007182;NM_170714
cg25486143	3	50378527	0.217688	RASSF1;RASSF1	NM_007182;NM_170714
cg04743654	3	50378292	0.290769	RASSF1;RASSF1;RASSF1;RASSF1	NM_170714;NM_007182;NM_170714;NM_007182
cg20918243	11	13030512	0.196103	RASSF10	NM_001080521
cg09596429	11	13030517	0.218903	RASSF10	NM_001080521
cg05817758	11	13030567	0.272377	RASSF10	NM_001080521
cg25344734	11	13030643	0.291784	RASSF10	NM_001080521
cg08876434	11	13030637	0.34518	RASSF10	NM_001080521
cg05095158	11	13030873	0.425964	RASSF10	NM_001080521
cg18628371	14	24641189	0.18157	REC8;REC8	NM_001048205;NM_005132
cg16924337	6	153452724	0.363038	RGS17	NM_012419
cg17264670	6	153452732	0.424164	RGS17	NM_012419
cg18245660	8	54793541	0.356298	RGS20;RGS20;RGS20	NM_170587;NM_003702;NM_003702
cg23208513	8	101118377	0.283079	RGS22	NM_015668
cg16648062	8	104512168	0.345257	RIMS2	NM_001100117
cg20129213	8	104512317	0.441573	RIMS2	NM_001100117
cg01566592	8	104512858	0.549307	RIMS2	NM_001100117
cg01482645	8	104513024	0.242788	RIMS2;RIMS2	NM_001100117;NM_001100117
cg16980360	17	29298148	0.315283	RNF135;RNF135	NM_032322;NM_197939
cg16579555	17	29298352	0.442747	RNF135;RNF135	NM_032322;NM_197939
cg13204512	17	29298184	0.492047	RNF135;RNF135	NM_032322;NM_197939
cg05924254	4	1107720	0.150601	RNF212;RNF212	NM_001131034;NM_194439
cg04686953	4	1107512	0.241017	RNF212;RNF212;RNF212;RNF212	NM_001131034;NM_001131034;NM_194439;NM_194439
cg12414557	4	1107495	0.351736	RNF212;RNF212;RNF212;RNF212	NM_001131034;NM_001131034;NM_194439;NM_194439
cg15661311	11	504551	0.291165	RNH1;RNH1;RNH1;RNH1;RNH1;RNH1;RNH1;RNH1	NM_203384;NM_203385;NM_203387;NM_203388;NM_203383;NM_203389;NM_002939;NM_203386
cg04600618	6	43612980	0.321207	RSPH9	NM_152732
cg19270505	1	25256705	0.373033	RUNX3;RUNX3;RUNX3	NM_004350;NM_001031680;NM_004350
cg05080154	18	76739409	0.304889	SALL3	NM_171999
cg15760257	17	26699169	0.338736	SARM1	NM_015077
cg03163783	2	200326591	0.268315	SATB2	NM_015265
cg23994043	2	200326725	0.291137	SATB2	NM_015265
cg20785796	2	200326721	0.297851	SATB2	NM_015265
cg25774643	11	627175	0.165585	SCT	NM_021920
cg00249511	11	627152	0.37005	SCT;SCT	NM_021920;NM_021920
cg14414971	7	3340979	0.352675	SDK1	NM_152744
cg23979458	17	80291982	0.383342	SECTM1	NM_003004
cg15991309	17	80291688	0.403138	SECTM1;SECTM1	NM_003004;NM_003004
cg02553663	17	80291775	0.438932	SECTM1;SECTM1	NM_003004;NM_003004
cg10599693	2	24300242	0.330366	SF3B14	NM_016047
cg14610403	1	66998812	0.222855	SGIP1	NM_032291
cg00460049	1	66998806	0.250106	SGIP1	NM_032291
cg12642693	X	50556917	0.358468	SHROOM4;SHROOM4	NM_020717;NR_027121
cg05152874	X	50557122	0.42858	SHROOM4;SHROOM4	NR_027121;NM_020717
cg18110168	X	50557055	0.439205	SHROOM4;SHROOM4	NR_027121;NM_020717
cg06673178	X	50557022	0.355674	SHROOM4;SHROOM4;SHROOM4	NM_020717;NM_020717;NR_027121
cg11540692	6	100912072	0.249394	SIM1	NM_005068
cg26966124	6	100912168	0.265093	SIM1	NM_005068
cg21684012	6	100912906	0.333315	SIM1	NM_005068
cg26782108	17	6617124	0.270288	SLC13A5;SLC13A5	NM_001143838;NM_177550
cg13545212	17	6617192	0.376542	SLC13A5;SLC13A5	NM_001143838;NM_177550
cg05415020	6	110797797	0.327757	SLC22A16;SLC22A16	NM_033125;NM_033125
cg03586379	3	140660603	0.247227	SLC25A36;SLC25A36	NM_001104647;NM_018155
cg23664775	3	140660432	0.278751	SLC25A36;SLC25A36	NM_018155;NM_001104647
cg01351041	3	140660569	0.296365	SLC25A36;SLC25A36	NM_001104647;NM_018155
cg01362570	3	140660572	0.333128	SLC25A36;SLC25A36	NM_001104647;NM_018155
cg08100565	3	140660748	0.404593	SLC25A36;SLC25A36;SLC25A36;SLC25A36	NM_001104647;NM_001104647;NM_018155;NM_018155
cg07340580	7	107301288	0.224854	SLC26A4;LOC286002;SLC26A4	NM_000441;NR_028137;NM_000441
cg23426238	7	103086367	0.381817	SLC26A5;SLC26A5;SLC26A5;SLC26A5;SLC26A5	NM_206885;NM_198999;NM_206883;NM_001167962;NM_206884
cg11207307	12	8025593	0.240962	SLC2A14	NM_153449
cg15251385	12	8025582	0.266405	SLC2A14	NM_153449
cg24217844	6	137243219	0.396076	SLC35D3	NM_001008783
cg24300924	18	12407808	0.268541	SLMO1;SLMO1	NM_001142405;NM_006553
cg24026757	18	12407806	0.329208	SLMO1;SLMO1	NM_001142405;NM_006553
cg15655500	18	12407812	0.33035	SLMO1;SLMO1	NM_001142405;NM_006553
cg07836661	18	12407797	0.386378	SLMO1;SLMO1	NM_001142405;NM_006553
cg00891541	16	68481487	0.280028	SMPD3	NM_018667
cg07461772	16	68482809	0.390498	SMPD3	NM_018667
cg27573591	7	127672152	0.265993	SND1;LRRC4	NM_014390;NM_022143
cg25315816	12	96252245	0.269351	SNRPF	NM_003095
cg24903183	8	101661918	0.364164	SNX31	NM_152628
cg08081156	8	101661976	0.39643	SNX31	NM_152628
cg18582180	8	101661991	0.411216	SNX31	NM_152628
cg26440289	8	101661921	0.464507	SNX31	NM_152628
cg27043726	8	101661767	0.276804	SNX31;SNX31	NM_152628;NM_152628
cg10715223	8	101661788	0.352127	SNX31;SNX31	NM_152628;NM_152628
cg13933080	10	22634145	0.178735	SPAG6;SPAG6	NM_172242;NM_012443
cg23016129	10	22634224	0.215978	SPAG6;SPAG6	NM_012443;NM_172242
cg12377139	10	22634218	0.230997	SPAG6;SPAG6	NM_012443;NM_172242
cg12610471	10	22634199	0.246206	SPAG6;SPAG6	NM_012443;NM_172242
cg18247055	10	22634226	0.280261	SPAG6;SPAG6	NM_012443;NM_172242
cg06816106	2	29033352	0.351884	SPDYA;SPDYA	NM_182756;NM_001142634
cg13546935	2	29033780	0.438519	SPDYA;SPDYA;SPDYA;SPDYA	NM_182756;NM_001142634;NM_001142634;NM_182756
cg20961591	19	38755588	0.350055	SPINT2;SPINT2	NM_021102;NM_001166103
cg26638505	2	31806183	0.192939	SRD5A2	NM_000348
cg24811864	18	55019711	0.214186	ST8SIA3	NM_015879
cg22070406	18	55019708	0.241718	ST8SIA3	NM_015879
cg13096208	18	55019843	0.458867	ST8SIA3;ST8SIA3	NM_015879;NM_015879
cg00172597	1	223538379	0.327781	SUSD4;SUSD4	NM_001037175;NM_017982
cg00554413	1	59042113	0.22581	TACSTD2	NM_002353
cg24851854	1	59042275	0.340792	TACSTD2	NM_002353
cg02829688	1	119527008	0.218569	TBX15	NM_152380
cg13080379	1	119527156	0.292269	TBX15	NM_152380
cg10703826	1	119532116	0.369966	TBX15;TBX15	NM_152380;NM_152380
cg05637536	1	154475068	0.173518	TDRD10;TDRD10;TDRD10;TDRD10;SHE	NM_182499;NM_001098475;NM_182499;NM_001098475;NM_001010846
cg19360104	1	154475269	0.218037	TDRD10;TDRD10;TDRD10;TDRD10;SHE	NM_182499;NM_001098475;NM_182499;NM_001098475;NM_001010846
cg02457680	1	154475139	0.245355	TDRD10;TDRD10;TDRD10;TDRD10;SHE	NM_182499;NM_001098475;NM_182499;NM_001098475;NM_001010846
cg18081940	1	154475173	0.295009	TDRD10;TDRD10;TDRD10;TDRD10;SHE	NM_182499;NM_001098475;NM_182499;NM_001098475;NM_001010846
cg20025003	2	122042939	0.374764	TFCP2L1	NM_014553
cg10899637	2	122042703	0.314426	TFCP2L1;TFCP2L1	NM_014553;NM_014553
cg02906238	2	122042701	0.332501	TFCP2L1;TFCP2L1	NM_014553;NM_014553
cg26460092	15	83776420	0.379344	TM6SF1;TM6SF1;TM6SF1;TM6SF1	NM_001144903;NM_001144903;NM_023003;NM_023003
cg03063639	15	83776422	0.413978	TM6SF1;TM6SF1;TM6SF1;TM6SF1	NM_001144903;NM_001144903;NM_023003;NM_023003
cg16079347	9	100265181	0.193702	TMOD1;TMOD1	NM_003275;NM_001166116
cg14382750	9	100264941	0.283663	TMOD1;TMOD1	NM_003275;NM_001166116
cg12439325	12	51236768	0.22746	TMPRSS12	NM_182559
cg05297854	22	50623687	0.302889	TRABD	NM_025204
cg07702750	7	28998214	0.260495	TRIL	NM_014817
cg02624770	7	28997137	0.285789	TRIL	NM_014817
cg19929126	7	28998195	0.327867	TRIL	NM_014817
cg10479082	7	28996639	0.38374	TRIL	NM_014817
cg24426072	7	28997173	0.388987	TRIL	NM_014817
cg04823311	7	28997485	0.418671	TRIL	NM_014817
cg19499748	7	28997781	0.193211	TRIL;TRIL	NM_014817;NM_014817
cg22348673	7	28997925	0.277035	TRIL;TRIL	NM_014817;NM_014817
cg06368590	8	116679763	0.270108	TRPS1	NM_014112
cg26714410	13	45150072	0.280945	TSC22D1	NM_183422
cg18028711	13	45150028	0.363366	TSC22D1	NM_183422
cg15969216	13	45150262	0.365362	TSC22D1;TSC22D1	NM_183422;NM_183422
cg27639620	11	849800	0.314114	TSPAN4;TSPAN4;TSPAN4;TSPAN4;TSPAN4;TSPAN4;TSPAN4	NM_001025236;NM_001025239;NM_001025238;NM_001025235;NM_003271;NM_001025237;NM_001025234
cg13682095	11	849733	0.401653	TSPAN4;TSPAN4;TSPAN4;TSPAN4;TSPAN4;TSPAN4;TSPAN4	NM_001025236;NM_001025239;NM_001025238;NM_001025235;NM_003271;NM_001025237;NM_001025234
cg07987843	12	3309495	0.316954	TSPAN9;TSPAN9	NM_001168320;NM_006675
cg08101407	20	30778299	0.356034	TSPYL3	NR_002781
cg22328208	8	98289745	0.0992127	TSPYL5	NM_033512
cg15747595	8	98289880	0.226654	TSPYL5	NM_033512
cg00032205	8	98290372	0.228039	TSPYL5	NM_033512
cg22319311	8	98290310	0.305971	TSPYL5	NM_033512
cg18233405	8	98290148	0.370672	TSPYL5;TSPYL5	NM_033512;NM_033512
cg19244428	6	3229233	0.322316	TUBB2B	NM_178012
cg10064339	11	73693792	0.395704	UCP2;UCP2	NM_003355;NM_003355
cg22802813	12	95942761	0.328292	USP44;USP44	NM_001042403;NM_032147
cg00927554	12	95941920	0.38472	USP44;USP44	NM_001042403;NM_032147
cg13879483	12	95942907	0.466992	USP44;USP44	NM_001042403;NM_032147
cg17820247	12	6579852	0.0549031	VAMP1;VAMP1;VAMP1	NM_016830;NM_199245;NM_014231
cg13428480	1	160370208	0.374885	VANGL2	NM_020335
cg15149655	2	98703698	0.375192	VWA3B;VWA3B	NM_144992;NM_144992
cg24199400	3	113160430	0.174546	WDR52;WDR52	NM_001164496;NM_018338
cg07054641	3	113160554	0.181726	WDR52;WDR52	NM_001164496;NM_018338
cg11921736	3	113160437	0.187459	WDR52;WDR52	NM_001164496;NM_018338
cg12705353	12	122356852	0.228773	WDR66	NM_144668
cg16823083	1	3567412	0.329661	WDR8	NM_017818
cg18021902	1	3567119	0.355312	WDR8	NM_017818
cg16551483	17	4981823	0.299711	ZFP3;ZFP3	NM_153018;NM_153018
cg06707978	19	58095155	0.198049	ZIK1	NM_001010879
cg22895305	3	125076480	0.22186	ZNF148	NM_021964
cg12508343	3	125076233	0.256789	ZNF148	NM_021964
cg16704739	3	125076067	0.311756	ZNF148	NM_021964
cg05661282	19	58220370	0.381096	ZNF154;ZNF154	NM_001085384;NM_001085384
cg27049766	19	58220516	0.401361	ZNF154;ZNF154	NM_001085384;NM_001085384
cg21790626	19	58220494	0.453243	ZNF154;ZNF154	NM_001085384;NM_001085384
cg18831899	17	5019056	0.107136	ZNF232	NM_014519
cg27362525	17	5019638	0.295713	ZNF232	NM_014519
cg01120173	17	5019669	0.328235	ZNF232	NM_014519
cg20234007	18	74535840	0.200524	ZNF236	NM_007345
cg07815836	19	58715351	0.179416	ZNF274;ZNF274;ZNF274	NM_133502;NM_016325;NM_016324
cg22720790	19	58716032	0.197629	ZNF274;ZNF274;ZNF274	NM_133502;NM_016325;NM_016324
cg19416570	19	58715677	0.267102	ZNF274;ZNF274;ZNF274	NM_133502;NM_016325;NM_016324
cg27249419	18	32847428	0.35111	ZNF397OS;ZNF397OS	NM_001166012;NM_001112734
cg16657538	18	32847566	0.5138	ZNF397OS;ZNF397OS	NM_001166012;NM_001112734
cg24124798	19	58400275	0.20344	ZNF814;ZNF814	NM_001144989;NM_001144989
cg26612727	17	38024636	0.248228	ZPBP2;ZPBP2	NM_198844;NM_199321
cg10132208	19	58545542	0.282633	ZSCAN1	NM_182572
cg14231297	19	58629901	0.32079	ZSCAN18;ZSCAN18	NR_027135;NM_001145542
437 Hypomethylated loci in HCC
cg13078134	4	165109478	-0.509675	MARCH1	NM_001166373
cg15645344	4	165109574	-0.18084	MARCH1	NM_001166373
cg23596249	4	165109834	-0.156248	MARCH1	NM_001166373
cg08458121	17	1028676	-0.30923	ABR;ABR	NM_021962;NM_001159746
cg14957904	17	1064169	-0.306971	ABR;ABR	NM_021962;NM_001159746
cg02485462	17	1028931	-0.257883	ABR;ABR	NM_021962;NM_001159746
cg11149849	17	1064017	-0.221399	ABR;ABR	NM_021962;NM_001159746
cg02529035	2	220377885	-0.0468501	ACCN4;ACCN4	NM_182847;NM_018674
cg26398848	2	263559	0.262763	ACP1;ACP1;SH3YL1;ACP1;SH3YL1;ACP1	NR_024080;NM_004300;NM_001159597;NM_001040649;NM_015677;NM_007099
cg13354988	2	263656	0.387721	ACP1;ACP1;SH3YL1;ACP1;SH3YL1;ACP1	NR_024080;NM_004300;NM_001159597;NM_001040649;NM_015677;NM_007099
cg10181419	2	264120	0.385567	ACP1;SH3YL1;SH3YL1;ACP1;ACP1;ACP1	NR_024080;NM_015677;NM_001159597;NM_004300;NM_001040649;NM_007099
cg03468349	2	264164	0.452217	ACP1;SH3YL1;SH3YL1;ACP1;ACP1;ACP1	NR_024080;NM_015677;NM_001159597;NM_004300;NM_001040649;NM_007099
cg25945732	2	264204	0.501698	ACP1;SH3YL1;SH3YL1;ACP1;ACP1;ACP1	NR_024080;NM_015677;NM_001159597;NM_004300;NM_001040649;NM_007099
cg00108164	2	264199	0.511151	ACP1;SH3YL1;SH3YL1;ACP1;ACP1;ACP1	NR_024080;NM_015677;NM_001159597;NM_004300;NM_001040649;NM_007099
cg20749741	2	264178	0.525105	ACP1;SH3YL1;SH3YL1;ACP1;ACP1;ACP1	NR_024080;NM_015677;NM_001159597;NM_004300;NM_001040649;NM_007099
cg17890928	17	48546193	0.223128	ACSF2;CHAD;CHAD	NM_025149;NM_001267;NM_001267
cg23239891	19	8808017	-0.331983	ACTL9	NM_178525
cg07795402	1	2938954	-0.334475	ACTRT2	NM_080431
cg10888031	1	2938799	-0.316095	ACTRT2	NM_080431
cg06169627	1	2938819	-0.261579	ACTRT2	NM_080431
cg10668096	4	123300408	-0.365896	ADAD1;ADAD1;ADAD1	NM_139243;NM_001159295;NM_001159285
cg20456564	4	123300410	-0.320189	ADAD1;ADAD1;ADAD1	NM_139243;NM_001159295;NM_001159285
cg07595943	16	84224901	-0.299193	ADAD2;ADAD2	NM_001145400;NM_139174
cg04497927	16	84225080	-0.264604	ADAD2;ADAD2	NM_001145400;NM_139174
cg04138502	3	123167522	0.328825	ADCY5	NM_183357
cg13878010	3	123167276	0.351036	ADCY5	NM_183357
cg15993383	3	123167507	0.369805	ADCY5	NM_183357
cg05575054	10	115804968	0.264395	ADRB1	NM_000684
cg22079161	4	7940579	0.356731	AFAP1;AFAP1	NM_198595;NM_001134647
cg21079345	7	134144036	0.319978	AKR1B1	NM_001628
cg13801416	7	134143919	0.324432	AKR1B1	NM_001628
cg09957386	7	134144062	0.333704	AKR1B1	NM_001628
cg02215070	7	134144055	0.393794	AKR1B1	NM_001628
cg12255897	10	4868398	0.209009	AKR1E2	NM_001040177
cg00700969	10	4868386	0.211358	AKR1E2	NM_001040177
cg08917933	1	19615303	-0.133873	AKR7A3	NM_012067
cg11376198	1	19600730	-0.197106	AKR7L;AKR7L	NM_001145289;NM_201252
cg13935437	1	19600673	-0.171631	AKR7L;AKR7L	NM_001145289;NM_201252
cg12798157	1	19600719	-0.168565	AKR7L;AKR7L	NM_001145289;NM_201252
cg09045262	1	19600817	-0.143198	AKR7L;AKR7L	NM_201252;NM_001145289
cg18202521	1	19600702	-0.132801	AKR7L;AKR7L	NM_001145289;NM_201252
cg04892391	12	105478345	0.377941	ALDH1L2;ALDH1L2	NM_001034173;NR_027752
cg04237898	12	105478329	0.373881	ALDH1L2;ALDH1L2;ALDH1L2	NR_027752;NM_001034173;NM_001034173
cg04411541	2	202483868	0.206497	ALS2CR11;ALS2CR11;ALS2CR11;ALS2CR11;ALS2CR11;ALS2CR11;ALS2CR11;ALS2CR11	NM_001168217;NM_001168217;NM_152525;NM_001168216;NM_152525;NM_001168221;NM_001168221;NM_001168216
cg13996426	3	49756904	0.246286	AMIGO3;AMIGO3;RNF123	NM_198722;NM_198722;NM_022064
cg24722112	3	49757016	0.290692	AMIGO3;AMIGO3;RNF123	NM_198722;NM_198722;NM_022064
cg15865150	3	49757134	0.303411	AMIGO3;AMIGO3;RNF123	NM_198722;NM_198722;NM_022064
cg01204305	3	49756497	0.175998	AMIGO3;RNF123	NM_198722;NM_022064
cg04432597	3	49757306	0.265934	AMIGO3;RNF123	NM_198722;NM_022064
cg19243252	7	2739969	-0.264737	AMZ1	NM_133463
cg04153489	8	41655983	-0.24845	ANK1;ANK1;ANK1;ANK1;ANK1	NM_020476;NM_020477;NM_000037;NM_020475;NM_001142446
cg15766075	2	241497417	0.344197	ANKMY1;ANKMY1	NM_017844;NM_016552
cg13604246	2	241497412	0.390489	ANKMY1;ANKMY1	NM_017844;NM_016552
cg23964682	2	241497415	0.434498	ANKMY1;ANKMY1	NM_017844;NM_016552
cg06872272	10	37414768	-0.34993	ANKRD30A	NM_052997
cg07121021	10	37414597	-0.338138	ANKRD30A	NM_052997
cg17481476	10	37414736	-0.267593	ANKRD30A	NM_052997
cg15023313	10	37414759	-0.266347	ANKRD30A	NM_052997
cg18493238	10	37414261	-0.202966	ANKRD30A	NM_052997
cg14749638	10	37414733	-0.201172	ANKRD30A	NM_052997
cg06372962	1	173638690	0.209846	ANKRD45	NM_198493
cg13990746	1	173639044	0.243292	ANKRD45	NM_198493
cg15883716	1	173638701	0.264175	ANKRD45	NM_198493
cg23735712	4	40858984	0.298601	APBB2;APBB2;APBB2;APBB2;APBB2;APBB2;APBB2	NM_004307;NM_001166052;NM_001166054;NM_001166053;NM_001166050;NM_001166051;NM_173075
cg19574017	15	63569834	-0.102636	APH1B;APH1B	NM_031301;NM_001145646
cg08387463	8	143694547	-0.306532	ARC	NM_015193
cg26523649	22	45182193	-0.466803	ARHGAP8;PRR5-ARHGAP8;ARHGAP8	NM_181335;NM_181334;NM_001017526
cg06463230	8	1779625	-0.210974	ARHGEF10	NM_014629
cg02498311	11	73020358	0.243839	ARHGEF17	NM_014786
cg11342106	11	73020351	0.292459	ARHGEF17	NM_014786
cg23683674	11	73020562	0.304492	ARHGEF17	NM_014786
cg03499808	11	73020459	0.350479	ARHGEF17	NM_014786
cg20912770	11	2292428	0.24762	ASCL2	NM_005170
cg05309948	11	2292447	0.316593	ASCL2	NM_005170
cg09894698	11	2291347	0.329835	ASCL2	NM_005170
cg06272038	11	2292512	0.33095	ASCL2	NM_005170
cg10526374	11	2292525	0.346596	ASCL2	NM_005170
cg11772171	11	2292544	0.397405	ASCL2	NM_005170
cg22346124	11	2291677	0.303313	ASCL2;ASCL2	NM_005170;NM_005170
cg16540704	7	117067416	-0.299395	ASZ1;ASZ1	NR_023315;NM_130768
cg26253438	1	203598623	0.311073	ATP2B4;ATP2B4	NM_001001396;NM_001684
cg04148762	1	203598573	0.356331	ATP2B4;ATP2B4	NM_001001396;NM_001684
cg16665444	18	76828655	0.214626	ATP9B	NM_198531
cg20034202	2	232260136	0.216151	B3GNT7	NM_145236
cg05067995	9	135456776	-0.108808	BARHL1	NM_020064
cg00456086	3	197283111	0.218256	BDH1;BDH1;BDH1	NM_203314;NM_004051;NM_203315
cg03792768	3	197281934	0.240389	BDH1;BDH1;BDH1	NM_004051;NM_203314;NM_203315
cg24869195	3	197282220	0.243329	BDH1;BDH1;BDH1	NM_004051;NM_203314;NM_203315
cg02702614	3	197282691	0.213134	BDH1;BDH1;BDH1;BDH1;BDH1	NM_203314;NM_004051;NM_203314;NM_004051;NM_203315
cg15140191	6	56819615	0.302213	BEND6;DST	NM_152731;NM_001144769
cg05871997	6	56819623	0.332286	BEND6;DST	NM_152731;NM_001144769
cg10002131	19	53794492	-0.299002	BIRC8;BIRC8	NM_033341;NM_033341
cg16524716	19	53794618	-0.261918	BIRC8;BIRC8	NM_033341;NM_033341
cg08162372	14	54422925	0.456699	BMP4;BMP4	NM_001202;NM_130850
cg09547767	1	39957387	0.249316	BMP8A;BMP8A	NM_181809;NM_181809
cg10523966	1	39957535	0.465099	BMP8A;BMP8A	NM_181809;NM_181809
cg16990120	1	149871080	-0.0239855	BOLA1	NM_016074
cg00926400	2	198651498	0.29572	BOLL;BOLL	NM_197970;NM_033030
cg00308185	1	92414910	-0.234787	BRDT	NM_207189
cg00413849	1	167906156	-0.064865	BRP44;BRP44;DCAF6;DCAF6;BRP44	NR_026550;NM_001143674;NM_001017977;NM_018442;NM_015415
cg16778903	15	72612567	0.334519	BRUNOL6	NM_052840
cg21801378	15	72612125	0.338627	BRUNOL6	NM_052840
cg09616463	15	72612720	0.421203	BRUNOL6	NM_052840
cg20809087	15	72612221	0.392587	BRUNOL6;BRUNOL6	NM_052840;NM_052840
cg13528854	4	15704795	0.224073	BST1	NM_004334
cg00731785	4	15704680	0.379166	BST1;BST1	NM_004334;NM_004334
cg14159026	6	105584551	0.397728	BVES;BVES	NM_147147;NM_007073
cg20376581	11	3239509	-0.239552	C11orf36;MRGPRG	NR_027138;NM_001164377
cg01540165	11	3239402	-0.215736	C11orf36;MRGPRG	NR_027138;NM_001164377
cg18477204	14	70038884	0.398406	C14orf162	NR_024630
cg12281657	14	65016595	0.336222	C14orf50	NM_172365
cg17930034	14	65016602	0.340635	C14orf50	NM_172365
cg23265500	14	65016591	0.345115	C14orf50	NM_172365
cg27394486	15	24921054	-0.276862	C15orf2	NM_018958
cg22136383	15	24920631	-0.29749	C15orf2;C15orf2	NM_018958;NM_018958
cg00613997	15	24920990	-0.254597	C15orf2;C15orf2	NM_018958;NM_018958
cg17366808	15	73735476	-0.565717	C15orf60	NM_001042367
cg12056138	15	73735455	-0.417959	C15orf60	NM_001042367
cg18717226	15	73735531	-0.350881	C15orf60	NM_001042367
cg08491013	15	73735608	-0.259721	C15orf60	NM_001042367
cg10480461	15	73735509	-0.518247	C15orf60;C15orf60	NM_001042367;NM_001042367
cg20286147	16	3546367	-0.259973	C16orf90	NM_001080524
cg08496953	17	42733527	0.251928	C17orf104	NM_001145080
cg12892303	17	42733592	0.315377	C17orf104	NM_001145080
cg12781700	17	42733729	0.360736	C17orf104	NM_001145080
cg13945485	1	92683530	-0.252346	C1orf146	NM_001012425
cg12304930	1	92683554	-0.188363	C1orf146	NM_001012425
cg24037897	10	16562626	0.281242	C1QL3	NM_001010908
cg25104555	10	16562998	0.346478	C1QL3	NM_001010908
cg15345154	10	16563586	0.242828	C1QL3;C1QL3	NM_001010908;NM_001010908
cg00800993	20	58514806	0.3315	C20orf177;PPP1R3D	NM_022106;NM_006242
cg24274117	20	62185401	0.384242	C20orf195	NM_024059
cg15475977	21	14410030	-0.223622	C21orf99	NR_026916
cg02583525	2	26624612	0.264921	C2orf39	NM_145038
cg14273450	2	26624934	0.267974	C2orf39	NM_145038
cg01734112	2	26624760	0.2895	C2orf39	NM_145038
cg11525280	2	26624667	0.32277	C2orf39	NM_145038
cg14013195	2	26624767	0.32368	C2orf39	NM_145038
cg20945085	2	74875227	0.29818	C2orf65	NM_138804
cg02611848	2	74875387	0.309195	C2orf65	NM_138804
cg18587476	2	24397810	0.235184	C2orf84	NM_001040710
cg11555926	3	44283837	-0.313273	C3orf77	NM_001145030
cg08882707	3	44283283	-0.294183	C3orf77	NM_001145030
cg04586237	3	44283470	-0.305749	C3orf77;C3orf77	NM_001145030;NM_001145030
cg15968604	5	157098555	0.294187	C5orf52	NM_001145132
cg14670974	5	157098545	0.333595	C5orf52	NM_001145132
cg19610869	5	157098619	0.255506	C5orf52;C5orf52	NM_001145132;NM_001145132
cg00982641	5	169659845	-0.388607	C5orf58	NM_001102609
cg22455392	5	169659831	-0.332466	C5orf58	NM_001102609
cg06417125	5	169659847	-0.320237	C5orf58	NM_001102609
cg20758593	5	169659863	-0.263879	C5orf58	NM_001102609
cg26724545	5	169659950	-0.362911	C5orf58;C5orf58	NM_001102609;NM_001102609
cg01401534	6	4079342	0.141685	C6orf201;C6orf146;C6orf146	NM_001085401;NM_173563;NM_173563
cg14409810	9	140172908	0.293293	C9orf167	NM_017723
cg07717632	9	140172631	0.34078	C9orf167	NM_017723
cg17641904	9	111929547	0.357181	C9orf4	NM_014334
cg26295328	15	44581216	0.110967	CASC4;CASC4;CASC4;CASC4	NM_138423;NM_177974;NM_177974;NM_138423
cg03704006	16	88994295	-0.313667	CBFA2T3;CBFA2T3	NM_175931;NM_005187
cg08674255	16	89000158	-0.296851	CBFA2T3;CBFA2T3	NM_175931;NM_005187
cg20952286	3	126113695	0.223832	CCDC37	NM_182628
cg00891278	3	126113784	0.247579	CCDC37;CCDC37	NM_182628;NM_182628
cg04293152	16	3085468	-0.239252	CCDC64B	NM_001103175
cg12315713	11	93063934	0.272525	CCDC67;CCDC67	NM_181645;NM_181645
cg01923218	11	93063888	0.40081	CCDC67;CCDC67	NM_181645;NM_181645
cg19837790	10	97804137	0.296852	CCNJ;CCNJ;CCNJ	NM_019084;NM_001134376;NM_001134375
cg24255928	10	97802966	0.317701	CCNJ;CCNJ;CCNJ	NM_001134376;NM_019084;NM_001134375
cg16207528	7	48964051	-0.2577	CDC14C	NR_003595
cg26162020	7	48964031	-0.182936	CDC14C	NR_003595
cg05982271	4	76555948	0.134338	CDKL2	NM_003948
cg02675308	4	76556042	0.30173	CDKL2	NM_003948
cg03757145	4	76555832	0.347743	CDKL2	NM_003948
cg21195185	4	76555782	0.400846	CDKL2	NM_003948
cg14988503	4	76555547	0.370869	CDKL2;CDKL2	NM_003948;NM_003948
cg13601799	9	21974704	0.443789	CDKN2A;CDKN2A;CDKN2A	NM_058197;NM_058195;NM_000077
cg06451834	22	17517198	-0.186305	CECR7	NR_015352
cg11577174	22	17517373	-0.15823	CECR7	NR_015352
cg00884093	22	46932648	0.290096	CELSR1	NM_014246
cg27166033	22	46933090	0.386156	CELSR1	NM_014246
cg22265273	18	580209	-0.294296	CETN1	NM_004066
cg26738010	18	580188	-0.225394	CETN1	NM_004066
cg19442495	3	142837995	0.286553	CHST2	NM_004267
cg20181420	10	60028918	-0.104914	CISD1;IPMK;CISD1	NM_018464;NM_152230;NM_018464
cg25032595	13	96204978	0.404794	CLDN10;CLDN10;CLDN10;CLDN10	NM_006984;NM_006984;NM_182848;NM_001160100
cg10602180	3	137729133	-0.267847	CLDN18;CLDN18	NM_001002026;NM_016369
cg11197945	3	137729135	-0.258894	CLDN18;CLDN18	NM_001002026;NM_016369
cg20486569	22	19512228	0.310598	CLDN5;CLDN5;CLDN5	NM_001130861;NM_001130861;NM_003277
cg05671386	16	3550239	0.212807	CLUAP1	NM_015041
cg05003322	1	32169706	0.277941	COL16A1;COL16A1	NM_001856;NM_001856
cg23305408	1	32169701	0.301689	COL16A1;COL16A1	NM_001856;NM_001856
cg07926482	16	84651521	0.270372	COTL1;COTL1	NM_021149;NM_021149
cg22399133	2	208989248	0.436904	CRYGD;CRYGD	NM_006891;NM_006891
cg16697024	10	126715891	-0.322607	CTBP2;CTBP2;CTBP2	NM_001329;NM_022802;NM_001083914
cg08293536	10	126715832	-0.275843	CTBP2;CTBP2;CTBP2	NM_001329;NM_022802;NM_001083914
cg03605858	X	51150443	-0.323866	CXorf67	NM_203407
cg03598919	X	51150887	-0.290768	CXorf67	NM_203407
cg11132751	X	51149970	-0.243154	CXorf67	NM_203407
cg20455854	5	139040849	0.216963	CXXC5	NM_016463
cg03826976	11	7695433	0.22176	CYB5R2	NM_016229
cg24575083	11	7695485	0.289482	CYB5R2	NM_016229
cg21011139	11	7695245	0.348921	CYB5R2	NM_016229
cg16281276	11	7695528	0.393928	CYB5R2	NM_016229
cg02143877	20	52790141	0.357029	CYP24A1;CYP24A1;CYP24A1;CYP24A1	NM_000782;NM_001128915;NM_000782;NM_001128915
cg10387890	1	47489543	0.282124	CYP4X1	NM_178033
cg02310286	8	88886432	-0.555172	DCAF4L2	NM_152418
cg21181391	8	88886411	-0.501856	DCAF4L2	NM_152418
cg07086592	8	88886306	-0.374068	DCAF4L2	NM_152418
cg18543993	8	88886320	-0.357487	DCAF4L2	NM_152418
cg23701865	8	88886301	-0.324184	DCAF4L2	NM_152418
cg11498870	8	88886243	-0.543352	DCAF4L2;DCAF4L2	NM_152418;NM_152418
cg19792599	11	125774406	0.298565	DDX25;PUS3;DDX25	NM_013264;NM_031307;NM_013264
cg26897150	17	57642763	0.165871	DHX40;DHX40	NM_001166301;NM_024612
cg11600807	11	17373180	0.277911	DKFZp686O24166	NR_026750
cg09169673	11	17373160	0.312536	DKFZp686O24166	NR_026750
cg12177220	3	38080925	0.317462	DLEC1;DLEC1	NM_007337;NM_007335
cg00140112	18	3879595	-0.334669	DLGAP1	NM_004746
cg25693099	18	3879303	-0.308778	DLGAP1	NM_004746
cg26598649	18	3880086	-0.460265	DLGAP1;DLGAP1	NM_004746;NM_004746
cg16448399	18	3880076	-0.401528	DLGAP1;DLGAP1	NM_004746;NM_004746
cg19993573	8	1495289	-0.423457	DLGAP2	NM_004745
cg18803856	8	1495169	-0.332807	DLGAP2	NM_004745
cg09052244	8	1496751	-0.239826	DLGAP2	NM_004745
cg18544329	7	96654198	0.259003	DLX5	NM_005221
cg07347092	12	124246927	0.370922	DNAH10	NM_207437
cg02011074	1	171810468	0.287402	DNM3;DNM3	NM_015569;NM_001136127
cg14276083	6	74064434	-0.189123	DPPA5	NM_001025290
cg02970297	7	102920962	0.223734	DPY19L2P2;DPY19L2P2	NR_003561;NR_027768
cg12758687	11	113346327	0.240054	DRD2;DRD2	NM_000795;NM_016574
cg11832722	18	28623060	0.282799	DSC3;DSC3	NM_001941;NM_024423
cg14631834	18	28623040	0.302876	DSC3;DSC3	NM_001941;NM_024423
cg16345647	21	38378406	0.229405	DSCR6	NM_018962
cg04965987	21	38378539	0.252511	DSCR6	NM_018962
cg09270675	6	56819612	0.289176	DST;BEND6	NM_001144769;NM_152731
cg02339682	6	56819432	0.449944	DST;BEND6	NM_001144769;NM_152731
cg05022673	6	56819429	0.478392	DST;BEND6	NM_001144769;NM_152731
cg02430385	15	45421951	0.289168	DUOX1;DUOX1;DUOXA1	NM_175940;NM_017434;NM_144565
cg10496082	15	45422083	0.328	DUOX1;DUOX1;DUOXA1	NM_175940;NM_017434;NM_144565
cg05804220	15	45422062	0.448055	DUOX1;DUOX1;DUOXA1	NM_175940;NM_017434;NM_144565
cg19295951	15	45421998	0.364016	DUOX1;DUOX1;DUOXA1;DUOXA1	NM_175940;NM_017434;NM_144565;NM_144565
cg24505618	15	45422054	0.37268	DUOX1;DUOX1;DUOXA1;DUOXA1	NM_175940;NM_017434;NM_144565;NM_144565
cg08328777	15	45422004	0.412336	DUOX1;DUOX1;DUOXA1;DUOXA1	NM_175940;NM_017434;NM_144565;NM_144565
cg19576556	17	80024177	-0.263033	DUS1L	NM_022156
cg12640394	10	82116596	0.404402	DYDC1;DYDC2	NM_138812;NM_032372
cg16626884	2	71693389	0.280367	DYSF;DYSF;DYSF;DYSF;DYSF;DYSF;DYSF;DYSF;DYSF;DYSF;DYSF;DYSF;DYSF;DYSF	NM_001130984;NM_001130986;NM_001130983;NM_001130979;NM_001130980;NM_001130976;NM_001130981;NM_001130985;NM_001130987;NM_001130978;NM_001130455;NM_003494;NM_001130982;NM_001130977
cg22692964	11	19262062	-0.0421185	E2F8	NM_024680
cg01135780	5	158527707	0.27087	EBF1	NM_024007
cg03485694	12	3862473	0.302306	EFCAB4B;EFCAB4B;EFCAB4B	NM_001144959;NM_032680;NM_001144958
cg26955987	12	3862457	0.334492	EFCAB4B;EFCAB4B;EFCAB4B	NM_001144959;NM_032680;NM_001144958
cg12710510	12	3862497	0.33592	EFCAB4B;EFCAB4B;EFCAB4B	NM_001144959;NM_032680;NM_001144958
cg24929737	13	107188614	0.320308	EFNB2	NM_004093
cg06784108	13	107187232	0.356472	EFNB2	NM_004093
cg04321866	13	107188416	0.387417	EFNB2	NM_004093
cg05040544	13	107188256	0.412118	EFNB2	NM_004093
cg03929741	13	107187681	0.414666	EFNB2	NM_004093
cg11173146	13	107187412	0.44723	EFNB2	NM_004093
cg07611000	11	65342262	-0.130347	EHBP1L1	NM_001099409
cg10006762	11	65342202	-0.0667029	EHBP1L1	NM_001099409
cg06428055	X	129243872	0.334686	ELF4;ELF4	NM_001421;NM_001127197
cg16317734	11	94822598	0.320259	ENDOD1	NM_015036
cg26087862	1	150602029	-0.0998435	ENSA;ENSA;ENSA;ENSA;ENSA;ENSA;ENSA;ENSA;ENSA;ENSA;ENSA;ENSA;ENSA	NM_004436;NM_207043;NM_207042;NM_207043;NM_207046;NM_207044;NM_207042;NM_207044;NM_207045;NM_004436;NM_207047;NM_207168;NM_207168
cg14556683	19	15342982	0.244978	EPHX3;EPHX3	NM_024794;NM_001142886
cg21595709	19	15344186	0.256725	EPHX3;EPHX3	NM_024794;NM_001142886
cg18366919	19	15344364	0.316279	EPHX3;EPHX3	NM_024794;NM_001142886
cg26477573	19	15342915	0.392848	EPHX3;EPHX3	NM_024794;NM_001142886
cg18580265	19	15343170	0.177858	EPHX3;EPHX3;EPHX3	NM_024794;NM_001142886;NM_024794
cg05712979	12	124788814	-0.358264	FAM101A	NM_181709
cg01656620	12	124788698	-0.252858	FAM101A	NM_181709
cg02736548	22	42470223	0.397087	FAM109B	NM_001002034
cg13247663	8	59058254	0.328089	FAM110B	NM_147189
cg02266399	7	143582146	0.152153	FAM115A	NM_014719
cg13055385	13	25743999	-0.364014	FAM123A;FAM123A	NM_199138;NM_152704
cg02630819	2	97651765	-0.333606	FAM178B	NM_001122646
cg07994485	2	97652440	-0.267206	FAM178B	NM_001122646
cg21874832	2	97652249	-0.311453	FAM178B;FAM178B	NM_001122646;NM_001122646
cg00352417	3	194408901	0.33436	FAM43A;FAM43A	NM_153690;NM_153690
cg09652652	3	194408845	0.401588	FAM43A;FAM43A	NM_153690;NM_153690
cg01570817	X	34148917	-0.424538	FAM47A	NM_203408
cg09788161	X	34148765	-0.415523	FAM47A	NM_203408
cg24203192	X	34149344	-0.356848	FAM47A	NM_203408
cg13646106	X	34149301	-0.340018	FAM47A	NM_203408
cg18436395	X	34149419	-0.32137	FAM47A	NM_203408
cg09877299	X	34149485	-0.285856	FAM47A	NM_203408
cg01070223	X	34961618	-0.160861	FAM47B	NM_152631
cg11098548	X	37026349	-0.223177	FAM47C	NM_001013736
cg25156473	X	37028541	-0.222738	FAM47C	NM_001013736
cg02907441	X	37026364	-0.217282	FAM47C	NM_001013736
cg24563094	2	26395458	0.418151	FAM59B	NM_001168241
cg09374774	9	134151945	0.30373	FAM78A	NM_033387
cg12998491	9	134152531	0.371495	FAM78A	NM_033387
cg13714749	22	40391489	0.205007	FAM83F	NM_138435
cg16889427	10	127584375	-0.174656	FANK1	NM_145235
cg00770134	10	127584316	-0.107805	FANK1	NM_145235
cg00267512	10	127584250	-0.0961978	FANK1	NM_145235
cg02831587	11	13690122	0.298337	FAR1	NM_032228
cg23889914	19	4793211	-0.198137	FEM1A	NM_018708
cg16118817	19	4792497	-0.0916269	FEM1A	NM_018708
cg16927811	12	4554463	-0.365506	FGF6	NM_020996
cg25360518	12	4554623	-0.336236	FGF6	NM_020996
cg25948690	12	4554596	-0.330746	FGF6	NM_020996
cg07919028	12	4554480	-0.215294	FGF6	NM_020996
cg03310242	12	2903563	0.367532	FKBP4	NM_002014
cg14877226	20	61886313	-0.0604201	FLJ16779;NKAIN4	NR_024389;NM_152864
cg23860217	22	21356466	0.038076	FLJ39582;FLJ39582;THAP7;THAP7	NR_027051;NR_027052;NM_030573;NM_001008695
cg06579875	19	46001962	0.21213	FLJ40125	NM_001080401
cg09433135	19	46002123	0.292052	FLJ40125	NM_001080401
cg20491838	6	1611451	0.260665	FOXC1	NM_001453
cg22438763	1	47900256	0.194692	FOXD2;MGC12982	NM_004474;NR_026878
cg10097295	1	63789341	0.193352	FOXD3	NM_012183
cg22815110	1	63788933	0.25809	FOXD3	NM_012183
cg15841063	1	63789500	0.303462	FOXD3	NM_012183
cg18279094	1	63790044	0.340782	FOXD3	NM_012183
cg01230491	9	117044	0.111416	FOXD4	NM_207305
cg25391162	9	118091	0.135724	FOXD4	NM_207305
cg18016181	9	117608	0.301197	FOXD4	NM_207305
cg10655046	2	114257020	0.127495	FOXD4L1	NM_012184
cg01281911	1	47882686	0.288354	FOXE3	NM_012186
cg22796507	1	47882739	0.401776	FOXE3	NM_012186
cg19809499	1	47882265	0.514804	FOXE3	NM_012186
cg07489048	14	29236898	0.251207	FOXG1	NM_005249
cg05603791	5	169533120	-0.339313	FOXI1;FOXI1	NM_012188;NM_144769
cg00661485	5	169533372	-0.329877	FOXI1;FOXI1	NM_012188;NM_144769
cg02884176	2	88752219	0.318709	FOXI3	NM_001135649
cg19544662	2	88752056	0.392589	FOXI3	NM_001135649
cg05014721	11	118842387	0.172077	FOXR1	NM_181721
cg18268562	11	118842392	0.185829	FOXR1	NM_181721
cg24766553	11	118842444	0.14717	FOXR1;FOXR1	NM_181721;NM_181721
cg16985632	20	30432938	-0.287659	FOXS1	NM_004118
cg11759477	4	190861959	-0.115456	FRG1	NM_004477
cg01737532	4	190862170	-0.112088	FRG1	NM_004477
cg24193669	4	190861927	-0.096713	FRG1	NM_004477
cg14036097	4	190862158	-0.10094	FRG1;FRG1	NM_004477;NM_004477
cg20027578	6	168476697	-0.248266	FRMD1;FRMD1	NM_001122841;NM_024919
cg26700716	2	183730940	0.205846	FRZB	NM_001463
cg01481989	2	183731169	0.310681	FRZB	NM_001463
cg09484039	2	183731310	0.256958	FRZB;FRZB	NM_001463;NM_001463
cg18724565	7	5633068	0.263042	FSCN1	NM_003088
cg22447539	7	5633086	0.419127	FSCN1	NM_003088
cg11748881	11	61734830	-0.0699954	FTH1	NM_002032
cg01354447	X	31089887	-0.317918	FTHL17	NM_031894
cg16582649	X	31090073	-0.454834	FTHL17;FTHL17	NM_031894;NM_031894
cg21588562	5	121187589	-0.528629	FTMT	NM_177478
cg22560637	5	121187540	-0.412521	FTMT	NM_177478
cg14443301	5	121187598	-0.323017	FTMT	NM_177478
cg10911283	5	121188016	-0.313792	FTMT	NM_177478
cg26259171	19	49255779	0.237288	FUT1	NM_000148
cg27496267	7	90895466	0.110719	FZD1	NM_003505
cg02557695	7	90895083	0.268891	FZD1	NM_003505
cg08714590	7	90895894	0.319038	FZD1	NM_003505
cg21104276	7	90896572	0.233379	FZD1;FZD1	NM_003505;NM_003505
cg23231910	2	202899550	0.362706	FZD7	NM_003507
cg23246885	2	202899877	0.514591	FZD7	NM_003507
cg05629015	10	35929139	0.247785	FZD8	NM_031866
cg02432860	22	17489187	-0.459007	GAB4	NM_001037814
cg05945275	22	17489130	-0.452946	GAB4	NM_001037814
cg19091146	22	17489193	-0.234715	GAB4	NM_001037814
cg25951981	4	46995743	0.249996	GABRA4	NM_000809
cg24154839	4	46995741	0.259616	GABRA4	NM_000809
cg10112440	12	132688306	-0.219522	GALNT9;GALNT9	NM_001122636;NM_021808
cg15729137	19	36024282	-0.233939	GAPDHS	NM_014364
cg17858328	1	92952521	0.357542	GFI1;GFI1	NM_001127216;NM_005263
cg19670286	5	137610127	0.201393	GFRA3;GFRA3	NM_001496;NM_001496
cg02288341	5	137610226	0.333804	GFRA3;GFRA3	NM_001496;NM_001496
cg05002642	20	23969429	-0.272591	GGTLC1	NM_178311
cg13424446	20	23969432	-0.258107	GGTLC1	NM_178311
cg26717009	13	20735967	0.206483	GJA3	NM_021954
cg15989981	13	20736009	0.257447	GJA3	NM_021954
cg22900415	13	20736075	0.308891	GJA3	NM_021954
cg25524962	13	20735819	0.387628	GJA3	NM_021954
cg01367005	17	38518966	-0.071485	GJD3;GJD3	NM_152219;NM_152219
cg07759394	11	134201954	0.427134	GLB1L2;GLB1L2	NM_138342;NM_138342
cg16791686	19	48249014	-0.197041	GLTSCR2	NM_015710
cg19496566	19	48249018	-0.193266	GLTSCR2	NM_015710
cg23373978	8	143916136	-0.376562	GML	NM_002066
cg01972576	8	143916273	-0.444232	GML;GML	NM_002066;NM_002066
cg14917512	19	3094685	0.233857	GNA11	NM_002067
cg17301902	9	80263219	0.246092	GNA14;GNA14	NM_004297;NM_004297
cg07284407	20	57429858	-0.200267	GNAS;GNAS;GNAS	NM_080425;NM_001077490;NM_016592
cg25438683	20	57428473	-0.368894	GNAS;GNAS;GNAS;GNAS	NM_001077490;NM_080425;NM_001077490;NM_016592
cg25367568	20	57428437	-0.209884	GNAS;GNAS;GNAS;GNAS	NM_001077490;NM_080425;NM_001077490;NM_016592
cg21809160	20	57428309	-0.329094	GNAS;GNAS;GNAS;GNAS;GNAS	NM_080425;NM_001077490;NM_080425;NM_001077490;NM_016592
cg09583957	20	57428315	-0.2845	GNAS;GNAS;GNAS;GNAS;GNAS	NM_080425;NM_001077490;NM_080425;NM_001077490;NM_016592
cg18300848	20	57465695	0.252638	GNAS;GNAS;GNAS;GNAS;GNAS;GNAS;GNAS;GNAS	NM_001077490;NM_000516;NM_001077488;NR_003259;NM_001077489;NM_016592;NM_080426;NM_080425
cg19116006	20	57465670	0.256372	GNAS;GNAS;GNAS;GNAS;GNAS;GNAS;GNAS;GNAS	NM_001077490;NM_000516;NM_001077488;NR_003259;NM_001077489;NM_016592;NM_080426;NM_080425
cg00466827	20	57465691	0.281415	GNAS;GNAS;GNAS;GNAS;GNAS;GNAS;GNAS;GNAS	NM_001077490;NM_000516;NM_001077488;NR_003259;NM_001077489;NM_016592;NM_080426;NM_080425
cg12872693	3	179168798	0.310358	GNB4	NM_021629
cg27324541	19	2650826	-0.265992	GNG7	NM_052847
cg03503758	19	2614104	-0.101077	GNG7	NM_052847
cg03979754	8	110703460	-0.180621	GOLSYN;GOLSYN	NM_001099743;NM_001099744
cg13696171	2	241569692	-0.306645	GPR35	NM_005301
cg21638035	2	241570135	-0.255064	GPR35	NM_005301
cg24543538	2	241569846	-0.214841	GPR35	NM_005301
cg09833737	2	105859057	-0.256739	GPR45	NM_007227
cg06613840	3	49395574	-0.110113	GPX1;GPX1	NM_000581;NM_201397
cg16429819	3	49395585	-0.0938519	GPX1;GPX1	NM_000581;NM_201397
cg04034767	12	52400907	0.449832	GRASP	NM_181711
cg03780851	8	102504564	0.29606	GRHL2	NM_024915
cg20574490	8	102504666	0.297442	GRHL2	NM_024915
cg23973429	8	102504746	0.288686	GRHL2;GRHL2	NM_024915;NM_024915
cg02602411	9	104357177	-0.28382	GRIN3A;PPP3R2	NM_133445;NM_147180
cg26505663	15	57999151	-0.118287	GRINL1A;GRINL1A;GCOM1;GCOM1;GRINL1A	NM_015532;NR_027390;NM_001018090;NM_001018091;NM_001018102
cg26250609	11	67351273	0.274629	GSTP1;GSTP1	NM_000852;NM_000852
cg04920951	11	67351271	0.311803	GSTP1;GSTP1	NM_000852;NM_000852
cg25569480	2	48844892	-0.254803	GTF2A1L;STON1-GTF2A1L;GTF2A1L	NM_172196;NM_172311;NM_006872
cg10067510	2	48844971	-0.272603	GTF2A1L;STON1-GTF2A1L;GTF2A1L;GTF2A1L;GTF2A1L	NM_172196;NM_172311;NM_006872;NM_172196;NM_006872
cg26162813	2	48844984	-0.255092	GTF2A1L;STON1-GTF2A1L;GTF2A1L;GTF2A1L;GTF2A1L	NM_172196;NM_172311;NM_006872;NM_172196;NM_006872
cg17769238	11	2019568	-0.160192	H19	NR_002196
cg20503652	12	48723324	-0.227404	H1FNT	NM_181788
cg10984692	X	103294682	-0.444561	H2BFM;MIR1256	NM_001164416;NR_031657
cg15042473	X	103294786	-0.290913	H2BFM;MIR1256	NM_001164416;NR_031657
cg00190642	X	103268431	-0.427658	H2BFWT;MIR1256	NM_001002916;NR_031657
cg11188837	X	103268309	-0.378445	H2BFWT;MIR1256	NM_001002916;NR_031657
cg13214067	X	103268373	-0.331298	H2BFWT;MIR1256	NM_001002916;NR_031657
cg01821906	X	103268245	-0.352043	H2BFWT;MIR1256;H2BFWT	NM_001002916;NR_031657;NM_001002916
cg14087061	9	19102686	-0.151831	HAUS6;HAUS6	NM_017645;NM_017645
cg03930485	6	22569665	-0.35837	HDGFL1	NM_138574
cg11894257	6	22569881	-0.295006	HDGFL1	NM_138574
cg15642758	15	83876612	0.324725	HDGFRP3	NM_016073
cg21610164	6	26273401	0.185949	HIST1H2BI	NM_003525
cg25701114	6	26031939	0.176841	HIST1H3B	NM_003537
cg11436222	6	26225520	0.107706	HIST1H3E	NM_003532
cg24817154	6	27858279	0.193268	HIST1H3J	NM_003535
cg17221315	6	27791827	-0.154297	HIST1H4J	NM_021968
cg20633818	6	27799380	-0.167403	HIST1H4K	NM_003541
cg15157455	1	149400292	0.192387	HIST2H2BF	NM_001024599
cg24437737	1	149400352	0.203494	HIST2H2BF	NM_001024599
cg21453443	1	228645627	0.307087	HIST3H2A;HIST3H2BB	NM_033445;NM_175055
cg11672054	1	228645482	0.336717	HIST3H2BB;HIST3H2A	NM_175055;NM_033445
cg03020951	6	34203887	0.32426	HMGA1;HMGA1;HMGA1;HMGA1;HMGA1	NM_145899;NM_145902;NM_145901;NM_145903;NM_002131
cg18696576	6	34203630	0.338896	HMGA1;HMGA1;HMGA1;HMGA1;HMGA1	NM_145899;NM_145902;NM_145901;NM_145903;NM_002131
cg00544436	6	34203564	0.351955	HMGA1;HMGA1;HMGA1;HMGA1;HMGA1	NM_145899;NM_145902;NM_145901;NM_145903;NM_002131
cg10767141	7	27225143	0.221322	HOXA11AS;HOXA11	NR_002795;NM_005523
cg05311410	7	27225523	0.343773	HOXA11AS;HOXA11	NR_002795;NM_005523
cg14715697	17	77127487	-0.592422	HRNBP3	NM_001082575
cg14369117	17	77127426	-0.581058	HRNBP3	NM_001082575
cg14212850	17	77460269	-0.42459	HRNBP3	NM_001082575
cg19110654	17	77460588	-0.386377	HRNBP3	NM_001082575
cg16023581	17	77127605	-0.38473	HRNBP3	NM_001082575
cg11444048	17	77194175	-0.323688	HRNBP3	NM_001082575
cg10193441	17	77460380	-0.269016	HRNBP3	NM_001082575
cg21039665	17	77194259	-0.248611	HRNBP3	NM_001082575
cg12151124	19	10381416	-0.118792	ICAM1	NM_000201
cg26549174	19	10381355	-0.117998	ICAM1	NM_000201
cg00363813	12	6664872	-0.223462	IFFO1;IFFO1	NM_001039670;NM_080730
cg17198308	12	6665108	-0.216117	IFFO1;IFFO1	NM_001039670;NM_080730
cg00082235	12	6664536	-0.170867	IFFO1;IFFO1	NM_001039670;NM_080730
cg24503261	11	299629	-0.251427	IFITM5	NM_001025295
cg20986370	4	57976171	0.315758	IGFBP7	NM_001553
cg00692279	22	50448934	-0.154173	IL17REL	NM_001001694
cg08338216	10	121577530	0.0847313	INPP5F;INPP5F	NM_014937;NR_003252
cg20365618	10	121578384	0.125844	INPP5F;INPP5F	NM_014937;NR_003252
cg02722214	10	121578137	0.135573	INPP5F;INPP5F	NM_014937;NR_003252
cg11613559	10	121577971	0.143408	INPP5F;INPP5F	NM_014937;NR_003252
cg11830061	9	5185415	-0.296973	INSL6	NM_007179
cg27246282	3	13114797	0.180778	IQSEC1	NM_001134382
cg14202325	3	13115107	0.22003	IQSEC1	NM_001134382
cg04235837	3	13115104	0.236066	IQSEC1	NM_001134382
cg04129548	2	227662083	-0.271964	IRS1	NM_005544
cg00727310	2	227662704	-0.190022	IRS1	NM_005544
cg26674943	15	76627788	0.282414	ISL2	NM_145805
cg19464917	15	76627666	0.387086	ISL2	NM_145805
cg16413428	4	6114627	-0.365906	JAKMIP1;JAKMIP1	NM_001099433;NM_144720
cg27091617	4	6114699	-0.29371	JAKMIP1;JAKMIP1	NM_001099433;NM_144720
cg08126211	6	24357720	0.283077	KAAG1;DCDC2;KAAG1	NM_181337;NM_016356;NM_181337
cg04515001	6	24358236	0.37814	KAAG1;DCDC2;KAAG1;DCDC2	NM_181337;NM_016356;NM_181337;NM_016356
cg16306115	6	24358306	0.348652	KAAG1;KAAG1;DCDC2	NM_181337;NM_181337;NM_016356
cg07791578	6	24358308	0.400384	KAAG1;KAAG1;DCDC2	NM_181337;NM_181337;NM_016356
cg05347898	6	24358304	0.406423	KAAG1;KAAG1;DCDC2	NM_181337;NM_181337;NM_016356
cg11931731	18	44527026	0.380485	KATNAL2	NM_031303
cg05529506	18	44526867	0.33139	KATNAL2;KATNAL2	NM_031303;NM_031303
cg26709285	20	48099146	0.24322	KCNB1;KCNB1	NM_004975;NM_004975
cg05675373	1	110754257	0.262838	KCNC4;KCNC4;KCNC4	NM_001039574;NM_004978;NM_153763
cg11737742	1	110754101	0.336389	KCNC4;KCNC4;KCNC4;KCNC4;KCNC4;KCNC4	NM_001039574;NM_153763;NM_004978;NM_001039574;NM_004978;NM_153763
cg15668691	7	119915484	-0.306895	KCND2	NM_012281
cg01416043	2	11053694	-0.423844	KCNF1	NM_002236
cg12501142	2	11053801	-0.289027	KCNF1	NM_002236
cg26378982	2	11053937	-0.287523	KCNF1	NM_002236
cg21415530	8	140715802	0.261212	KCNK9	NM_016601
cg08303146	11	2466655	0.294601	KCNQ1	NM_000218
cg14243741	11	2721817	-0.166192	KCNQ1OT1;KCNQ1;KCNQ1	NR_002728;NM_000218;NM_181798
cg05816130	11	2721799	-0.15799	KCNQ1OT1;KCNQ1;KCNQ1	NR_002728;NM_000218;NM_181798
cg01592801	8	99438942	0.287631	KCNS2	NM_020697
cg08231709	8	99438968	0.330595	KCNS2	NM_020697
cg08706670	8	99439119	0.376758	KCNS2	NM_020697
cg11964564	8	99439685	0.387928	KCNS2	NM_020697
cg14688104	8	99439441	0.398291	KCNS2;KCNS2	NM_020697;NM_020697
cg14054357	17	2607986	0.165362	KIAA0664	NM_015229
cg12229632	17	2607906	0.230231	KIAA0664	NM_015229
cg21149595	14	93813495	-0.348313	KIAA1409;COX8C	NM_020818;NM_182971
cg00459078	17	43024659	-0.0870559	KIF18B	NM_001080443
cg26666804	11	75141627	0.352167	KLHL35	NM_001039548
cg22221657	12	53343105	-0.0601247	KRT18;KRT18	NM_000224;NM_199187
cg12231340	12	52685221	-0.245474	KRT81	NM_002281
cg05661164	12	52715043	-0.346143	KRT83	NM_002282
cg16160105	12	52715050	-0.195632	KRT83	NM_002282
cg03766373	12	52714864	-0.191394	KRT83	NM_002282
cg07825495	12	52761098	-0.268866	KRT85	NM_002283
cg08542473	12	52760975	-0.205065	KRT85	NM_002283
cg16911220	12	52695728	-0.316891	KRT86	NM_002284
cg23049458	1	62660624	0.370319	L1TD1;L1TD1	NM_019079;NM_001164835
cg04226536	11	111411071	0.226275	LAYN	NM_178834
cg21703322	11	111411076	0.238476	LAYN	NM_178834
cg19820372	11	111411216	0.253166	LAYN	NM_178834
cg02532096	11	111411289	0.298532	LAYN;LAYN	NM_178834;NM_178834
cg13138539	15	59499291	-0.236372	LDHAL6B;MYO1E	NM_033195;NM_004998
cg16043879	15	59498960	-0.141474	LDHAL6B;MYO1E	NM_033195;NM_004998
cg09118312	12	21810630	0.328809	LDHB	NM_002300
cg00753478	12	21810489	0.375195	LDHB	NM_002300
cg12765518	12	21810762	0.326406	LDHB;LDHB	NM_002300;NM_002300
cg02659794	12	21810750	0.341879	LDHB;LDHB	NM_002300;NM_002300
cg09274094	12	21810759	0.424387	LDHB;LDHB	NM_002300;NM_002300
cg23015696	3	189838112	0.255154	LEPREL1;LEPREL1	NM_001134418;NM_018192
cg21306988	13	108867134	0.26751	LIG4;LIG4;LIG4	NM_206937;NM_002312;NM_001098268
cg25810247	13	108867154	0.402827	LIG4;LIG4;LIG4	NM_206937;NM_002312;NM_001098268
cg12233379	1	151812524	0.372381	LOC100132111;C2CD4D	NR_024237;NM_001136003
cg24425838	1	151812435	0.485869	LOC100132111;C2CD4D	NR_024237;NM_001136003
cg08703872	1	151812421	0.53501	LOC100132111;C2CD4D	NR_024237;NM_001136003
cg06520279	18	44236918	-0.255356	LOXHD1	NM_144612
cg26117023	2	74782096	0.369172	LOXL3;DOK1	NM_032603;NM_001381
cg10521852	19	19739820	0.305463	LPAR2	NM_004720
cg10376598	19	19739411	0.422302	LPAR2	NM_004720
cg19306047	19	19739407	0.472668	LPAR2	NM_004720
cg11614622	11	66623681	0.273333	LRFN4;PC;PC;PC	NM_024036;NM_022172;NM_000920;NM_001040716
cg20381020	11	66624258	0.305696	LRFN4;PC;PC;PC	NM_024036;NM_022172;NM_000920;NM_001040716
cg20358834	11	66624256	0.366627	LRFN4;PC;PC;PC	NM_024036;NM_022172;NM_000920;NM_001040716
cg05828690	8	145752587	0.292548	LRRC24;MGC70857	NM_001024678;NM_001001795
cg06945399	7	127671195	0.217533	LRRC4;SND1	NM_022143;NM_014390
cg07871590	7	127671193	0.253271	LRRC4;SND1	NM_022143;NM_014390
cg26211360	12	122667649	0.331716	LRRC43;LRRC43	NM_001098519;NM_152759
cg25331703	15	101459283	0.366543	LRRK1	NM_024652
cg16877681	13	36050158	-0.2894	MAB21L1;MIR548F5;NBEA	NM_005584;NR_031646;NM_015678
cg18444868	X	30265251	-0.304973	MAGEB1;MAGEB1;MAGEB1	NM_177404;NM_002363;NM_177415
cg01545419	X	30265447	-0.280666	MAGEB1;MAGEB1;MAGEB1	NM_177404;NM_002363;NM_177415
cg08706312	X	30265243	-0.254002	MAGEB1;MAGEB1;MAGEB1	NM_177404;NM_002363;NM_177415
cg01331780	X	30265202	-0.243431	MAGEB1;MAGEB1;MAGEB1	NM_177404;NM_002363;NM_177415
cg03705396	3	183543680	0.222425	MAP6D1	NM_024871
cg10347032	3	183543704	0.227745	MAP6D1	NM_024871
cg19155007	3	183543564	0.366153	MAP6D1	NM_024871
cg10009830	X	20134904	0.324876	MAP7D2;MAP7D2;MAP7D2;MAP7D2	NM_001168467;NM_001168466;NM_001168465;NM_152780
cg14113919	X	20134908	0.388678	MAP7D2;MAP7D2;MAP7D2;MAP7D2	NM_001168467;NM_001168466;NM_001168465;NM_152780
cg17780956	4	156297616	0.288629	MAP9	NM_001039580
cg06616710	10	99473224	0.291275	MARVELD1;MARVELD1	NM_031484;NR_026753
cg25590438	18	13826256	-0.364549	MC5R	NM_005913
cg12899749	6	66497746	-0.324782	MCART3P	NR_026540
cg25826226	15	41953061	0.228923	MGA;MGA	NM_001080541;NM_001164273
cg04670255	22	39884829	-0.310501	MGAT3;MGAT3	NM_002409;NM_001098270
cg05153474	22	39884449	-0.242783	MGAT3;MGAT3	NM_002409;NM_001098270
cg16226106	20	61150516	-0.347441	MIR1-1;C20orf166	NR_029780;NM_178463
cg15010213	20	61150489	-0.344629	MIR1-1;C20orf166	NR_029780;NM_178463
cg23792592	20	61150637	-0.277199	MIR1-1;C20orf166	NR_029780;NM_178463
cg14353569	X	103268176	-0.360631	MIR1256;H2BFWT	NR_031657;NM_001002916
cg12937141	X	103267926	-0.285636	MIR1256;H2BFWT	NR_031657;NM_001002916
cg12647861	X	103268125	-0.208792	MIR1256;H2BFWT	NR_031657;NM_001002916
cg13555689	14	101348566	-0.295274	MIR127;RTL1	NR_029696;NM_001134888
cg26976046	14	101348686	-0.291483	MIR127;RTL1	NR_029696;NM_001134888
cg12782201	14	101531768	-0.399157	MIR369;MIR410;MIR412;MIR656	NR_029862;NR_030156;NR_030155;NR_030392
cg14007694	14	101531857	-0.309186	MIR369;MIR410;MIR412;MIR656	NR_029862;NR_030156;NR_030155;NR_030392
cg22977139	14	101531867	-0.244316	MIR369;MIR410;MIR412;MIR656	NR_029862;NR_030156;NR_030155;NR_030392
cg25122402	14	101531901	-0.339884	MIR369;MIR410;MIR656	NR_029862;NR_030156;NR_030392
cg19944840	14	101531905	-0.330916	MIR369;MIR410;MIR656	NR_029862;NR_030156;NR_030392
cg21878393	14	101531947	-0.352034	MIR410;MIR369;MIR656	NR_030156;NR_029862;NR_030392
cg18264298	14	101531659	-0.320209	MIR410;MIR409;MIR412;MIR369;MIR656	NR_030156;NR_029975;NR_030155;NR_029862;NR_030392
cg18269894	14	101532106	-0.405705	MIR410;MIR656	NR_030156;NR_030392
cg02582514	14	101532170	-0.339183	MIR410;MIR656	NR_030156;NR_030392
cg11205335	14	101349373	-0.347469	MIR432;MIR127;RTL1	NR_030173;NR_029696;NM_001134888
cg06792448	14	101349632	-0.438643	MIR432;MIR136;RTL1	NR_030173;NR_029699;NM_001134888
cg19603885	14	101349736	-0.404075	MIR432;MIR136;RTL1	NR_030173;NR_029699;NM_001134888
cg10529599	14	101532328	-0.431311	MIR656	NR_030392
cg22789900	1	226411715	0.442281	MIXL1	NM_031944
cg05913198	10	21822977	0.0787987	MLLT10;MLLT10	NM_004641;NM_001009569
cg10828284	22	50528333	0.23221	MOV10L1;MOV10L1;MOV10L1	NM_018995;NM_001164104;NM_001164105
cg18479068	2	216878351	0.369138	MREG	NM_018000
cg27305304	2	216878345	0.356369	MREG;MREG	NM_018000;NM_018000
cg02668581	2	216878340	0.384797	MREG;MREG	NM_018000;NM_018000
cg03301075	11	3254240	-0.476376	MRGPRE	NM_001039165
cg01153834	11	3254296	-0.288955	MRGPRE	NM_001039165
cg00234998	11	3254324	-0.244907	MRGPRE	NM_001039165
cg24728050	11	3253797	-0.241309	MRGPRE	NM_001039165
cg22311230	11	3253769	-0.135301	MRGPRE	NM_001039165
cg08637119	11	3239218	-0.267851	MRGPRG;C11orf36	NM_001164377;NR_027138
cg16422547	11	60282864	-0.353487	MS4A13;MS4A13	NM_001100909;NM_001012417
cg16894306	11	60282784	-0.346471	MS4A13;MS4A13	NM_001100909;NM_001012417
cg07841234	11	60282953	-0.408411	MS4A13;MS4A13;MS4A13;MS4A13	NM_001012417;NM_001012417;NM_001100909;NM_001100909
cg04803316	11	60282935	-0.346031	MS4A13;MS4A13;MS4A13;MS4A13	NM_001012417;NM_001012417;NM_001100909;NM_001100909
cg02485642	16	832958	-0.306847	MSLNL	NM_001025190
cg08931647	16	832963	-0.306253	MSLNL	NM_001025190
cg08581018	16	832942	-0.189117	MSLNL	NM_001025190
cg05611958	16	56691962	-0.107338	MT1F;MT1F	NM_005949;NM_005949
cg09868451	2	74425749	0.266086	MTHFD2;MTHFD2;MTHFD2	NR_027405;NM_006636;NM_006636
cg15600488	8	17271119	0.234178	MTMR7	NM_004686
cg08231493	8	17271093	0.254412	MTMR7	NM_004686
cg04792712	8	17271105	0.264141	MTMR7	NM_004686
cg12296772	8	17271067	0.470686	MTMR7	NM_004686
cg05832051	19	54369469	0.263116	MYADM	NM_001020820
cg13499300	19	54369556	0.379578	MYADM	NM_001020820
cg05337743	19	54369571	0.408389	MYADM	NM_001020820
cg23305567	19	54369576	0.415711	MYADM	NM_001020820
cg03585419	19	54369681	0.451715	MYADM;MYADM;MYADM	NM_001020819;NM_138373;NM_001020820
cg09404642	17	48585645	0.24672	MYCBPAP	NM_032133
cg09265274	17	48585635	0.287047	MYCBPAP	NM_032133
cg26207503	12	81110749	0.135682	MYF5;MYF5	NM_005593;NM_005593
cg18485193	5	16936369	0.340231	MYO10;MYO10	NM_012334;NM_012334
cg06390536	17	73584068	0.261452	MYO15B	NR_003587
cg23354764	20	62818793	-0.372144	MYT1	NM_004535
cg21910489	20	62818388	-0.294139	MYT1	NM_004535
cg08626543	20	62809978	-0.287913	MYT1	NM_004535
cg00895354	20	62810199	-0.214596	MYT1	NM_004535
cg19740859	2	2193641	-0.462288	MYT1L	NM_015025
cg15225844	2	2189201	-0.403801	MYT1L	NM_015025
cg02288825	2	2193579	-0.392468	MYT1L	NM_015025
cg09972405	2	2193665	-0.390131	MYT1L	NM_015025
cg09334699	2	2193511	-0.372117	MYT1L	NM_015025
cg09222505	2	2190137	-0.34361	MYT1L	NM_015025
cg14232874	2	2189218	-0.280452	MYT1L	NM_015025
cg19273773	7	102790112	-0.184472	NAPEPLD;NAPEPLD	NM_198990;NM_001122838
cg08904363	7	102790119	-0.15782	NAPEPLD;NAPEPLD	NM_198990;NM_001122838
cg00419711	10	1205595	-0.371851	NCRNA00200	NR_015376
cg19282259	10	1205611	-0.330626	NCRNA00200	NR_015376
cg06254525	10	1205641	-0.319293	NCRNA00200	NR_015376
cg26293457	10	1205563	-0.297623	NCRNA00200	NR_015376
cg09426810	10	1205565	-0.252421	NCRNA00200	NR_015376
cg20902783	14	21494071	0.247307	NDRG2;NDRG2;NDRG2;NDRG2;NDRG2;NDRG2;NDRG2;NDRG2	NM_201539;NM_201535;NM_201536;NM_201538;NM_201541;NM_201540;NM_016250;NM_201537
cg25693302	18	55862678	0.348291	NEDD4L;NEDD4L;NEDD4L;NEDD4L;NEDD4L;NEDD4L;NEDD4L;NEDD4L;NEDD4L	NM_001144964;NM_015277;NM_001144971;NM_001144965;NM_001144968;NM_001144970;NM_001144967;NM_001144969;NM_001144970
cg12820481	1	211848760	-0.112217	NEK2	NM_002497
cg04660816	16	47178070	0.275403	NETO2	NM_018092
cg25804860	16	47178250	0.287057	NETO2	NM_018092
cg07869548	16	47177603	0.269706	NETO2;NETO2	NM_018092;NM_018092
cg01071367	2	97174391	-0.234745	NEURL3	NR_026875
cg02714192	18	77201972	-0.597145	NFATC1;NFATC1;NFATC1;NFATC1;NFATC1	NM_006162;NM_172388;NM_172389;NM_172387;NM_172390
cg06856570	18	77202280	-0.4318	NFATC1;NFATC1;NFATC1;NFATC1;NFATC1	NM_006162;NM_172388;NM_172389;NM_172387;NM_172390
cg04516518	18	77193464	-0.393086	NFATC1;NFATC1;NFATC1;NFATC1;NFATC1	NM_006162;NM_172388;NM_172389;NM_172387;NM_172390
cg07759042	18	77193502	-0.385337	NFATC1;NFATC1;NFATC1;NFATC1;NFATC1	NM_006162;NM_172388;NM_172389;NM_172387;NM_172390
cg27334938	18	77167042	-0.367501	NFATC1;NFATC1;NFATC1;NFATC1;NFATC1	NM_006162;NM_172388;NM_172389;NM_172387;NM_172390
cg16960291	18	77206969	-0.36545	NFATC1;NFATC1;NFATC1;NFATC1;NFATC1	NM_006162;NM_172388;NM_172389;NM_172387;NM_172390
cg27308982	18	77196450	-0.359301	NFATC1;NFATC1;NFATC1;NFATC1;NFATC1	NM_006162;NM_172388;NM_172389;NM_172387;NM_172390
cg05707833	18	77203371	-0.353732	NFATC1;NFATC1;NFATC1;NFATC1;NFATC1	NM_006162;NM_172388;NM_172389;NM_172387;NM_172390
cg12524531	18	77193581	-0.349205	NFATC1;NFATC1;NFATC1;NFATC1;NFATC1	NM_006162;NM_172388;NM_172389;NM_172387;NM_172390
cg06937978	18	77193759	-0.345612	NFATC1;NFATC1;NFATC1;NFATC1;NFATC1	NM_006162;NM_172388;NM_172389;NM_172387;NM_172390
cg05944967	18	77166811	-0.342182	NFATC1;NFATC1;NFATC1;NFATC1;NFATC1	NM_006162;NM_172388;NM_172389;NM_172387;NM_172390
cg26550337	18	77203542	-0.338084	NFATC1;NFATC1;NFATC1;NFATC1;NFATC1	NM_006162;NM_172388;NM_172389;NM_172387;NM_172390
cg18092363	18	77202678	-0.325747	NFATC1;NFATC1;NFATC1;NFATC1;NFATC1	NM_006162;NM_172388;NM_172389;NM_172387;NM_172390
cg26100137	18	77203667	-0.323462	NFATC1;NFATC1;NFATC1;NFATC1;NFATC1	NM_006162;NM_172388;NM_172389;NM_172387;NM_172390
cg05302701	18	77196320	-0.315934	NFATC1;NFATC1;NFATC1;NFATC1;NFATC1	NM_006162;NM_172388;NM_172389;NM_172387;NM_172390
cg16071091	18	77196147	-0.298056	NFATC1;NFATC1;NFATC1;NFATC1;NFATC1	NM_006162;NM_172388;NM_172389;NM_172387;NM_172390
cg18974966	18	77207537	-0.275636	NFATC1;NFATC1;NFATC1;NFATC1;NFATC1	NM_006162;NM_172388;NM_172389;NM_172387;NM_172390
cg03710719	19	36389795	0.285028	NFKBID	NM_139239
cg06828015	2	233793120	0.251731	NGEF;NGEF	NM_019850;NM_001114090
cg27604702	2	233793088	0.252619	NGEF;NGEF	NM_019850;NM_001114090
cg11667020	20	21378045	0.326088	NKX2-4;NKX2-4	NM_033176;NM_033176
cg12973941	4	13545639	0.337115	NKX3-2	NM_001189
cg01384488	10	134599809	0.292146	NKX6-2	NM_177400
cg16949120	10	134599783	0.336698	NKX6-2	NM_177400
cg27583690	10	134599823	0.346549	NKX6-2	NM_177400
cg05904135	10	134599372	0.356307	NKX6-2	NM_177400
cg03905847	10	134599934	0.35676	NKX6-2	NM_177400
cg09260089	10	134599860	0.367071	NKX6-2	NM_177400
cg10171448	10	134599841	0.374081	NKX6-2	NM_177400
cg17259183	10	134599984	0.375851	NKX6-2	NM_177400
cg01303723	10	134600680	0.378065	NKX6-2	NM_177400
cg15304699	10	134600675	0.407042	NKX6-2	NM_177400
cg24659054	10	134600656	0.434172	NKX6-2	NM_177400
cg04137594	20	62737966	-0.273702	NPBWR2	NM_005286
cg19904057	20	62737818	-0.255757	NPBWR2	NM_005286
cg17630392	5	32712623	0.281955	NPR3	NM_000908
cg08508988	4	40752415	0.359799	NSUN7	NM_024677
cg14871138	20	61340885	-0.257603	NTSR1	NM_002531
cg06657050	15	53083587	0.311138	ONECUT1	NM_004498
cg15806103	6	74079722	-0.331099	OOEP	NM_001080507
cg16078060	6	74079719	-0.259787	OOEP	NM_001080507
cg07148318	8	145115260	-0.169091	OPLAH	NM_017570
cg24459397	20	62719015	-0.277123	OPRL1;OPRL1	NM_000913;NM_182647
cg16494597	19	15918694	-0.362075	OR10H1	NM_013940
cg03221198	19	9204247	-0.235335	OR1M1	NM_001004456
cg17116170	19	9204418	-0.205833	OR1M1	NM_001004456
cg05777962	1	247614860	-0.449574	OR2B11	NM_001004492
cg14422922	1	247614727	-0.444886	OR2B11	NM_001004492
cg06761920	1	247614873	-0.403076	OR2B11	NM_001004492
cg06190616	1	247614943	-0.388324	OR2B11	NM_001004492
cg04391849	X	69282642	-0.337291	OTUD6A	NM_207320
cg01178063	X	69283055	-0.295058	OTUD6A	NM_207320
cg00431699	2	63278831	0.225492	OTX1	NM_014562
cg19975933	11	74022477	0.331103	P4HA3	NM_182904
cg16991589	13	25670047	-0.191377	PABPC3	NM_030979
cg00454993	13	25670057	-0.132113	PABPC3	NM_030979
cg26996201	11	77122864	0.145557	PAK1;PAK1	NM_002576;NM_001128620
cg12269002	11	77122929	0.336716	PAK1;PAK1	NM_002576;NM_001128620
cg02373152	6	52227767	0.40505	PAQR8	NM_133367
cg19166302	3	122296613	0.28129	PARP15	NM_001113523
cg26870803	11	66624853	0.347576	PC;PC;LRFN4;PC	NM_022172;NM_000920;NM_024036;NM_001040716
cg06431702	11	66624841	0.366958	PC;PC;LRFN4;PC	NM_022172;NM_000920;NM_024036;NM_001040716
cg22150440	5	140261930	-0.209179	PCDHA7;PCDHA13;PCDHA12;PCDHA6;PCDHA10;PCDHA4;PCDHA11;PCDHA8;PCDHA1;PCDHA2;PCDHA6;PCDHA1;PCDHA9;PCDHA13;PCDHA5;PCDHA3;PCDHA10	NM_018910;NM_031865;NM_018903;NM_018909;NM_018901;NM_018907;NM_018902;NM_018911;NM_031411;NM_018905;NM_031849;NM_018900;NM_031857;NM_018904;NM_018908;NM_018906;NM_031860
cg16572603	5	140725235	0.144459	PCDHGA2;PCDHGA3;PCDHGA3;PCDHGA1	NM_018915;NM_018916;NM_032011;NM_018912
cg27143049	11	14665558	-0.143393	PDE3B;PSMA1;PDE3B	NM_000922;NM_148976;NM_000922
cg11935147	1	145075831	0.230084	PDE4DIP	NM_022359
cg06444452	4	619635	-0.351392	PDE6B;PDE6B	NM_001145291;NM_000283
cg09382601	4	619659	-0.245794	PDE6B;PDE6B	NM_001145291;NM_000283
cg12616592	4	647423	-0.21135	PDE6B;PDE6B;PDE6B	NM_001145292;NM_000283;NM_001145291
cg24955680	11	103907715	-0.433298	PDGFD;PDGFD;DDI1	NM_025208;NM_033135;NM_001001711
cg09688928	11	103907989	-0.378053	PDGFD;PDGFD;DDI1	NM_025208;NM_033135;NM_001001711
cg16435903	11	103907480	-0.349954	PDGFD;PDGFD;DDI1;DDI1	NM_025208;NM_033135;NM_001001711;NM_001001711
cg27453036	11	103907406	-0.28675	PDGFD;PDGFD;DDI1;DDI1	NM_025208;NM_033135;NM_001001711;NM_001001711
cg00831909	1	13909623	-0.26917	PDPN;PDPN	NM_006474;NM_198389
cg14250130	10	3109361	0.367201	PFKP	NM_002627
cg01965047	16	2140870	0.238424	PKD1;MIR1225;PKD1	NM_001009944;NR_030646;NM_000296
cg10274022	19	40871697	0.253153	PLD3;PLD3	NM_012268;NM_001031696
cg04709736	19	17488042	-0.322657	PLVAP	NM_031310
cg01662455	19	17487896	-0.249434	PLVAP	NM_031310
cg12186702	19	17487908	-0.244444	PLVAP	NM_031310
cg10709246	19	17488116	-0.278612	PLVAP;PLVAP	NM_031310;NM_031310
cg26681770	20	56247302	-0.449199	PMEPA1;PMEPA1;PMEPA1;PMEPA1	NM_199171;NM_199170;NM_199169;NM_020182
cg07543830	20	56247611	-0.40294	PMEPA1;PMEPA1;PMEPA1;PMEPA1	NM_199171;NM_199170;NM_199169;NM_020182
cg04628369	20	56247426	-0.398863	PMEPA1;PMEPA1;PMEPA1;PMEPA1	NM_199171;NM_199170;NM_199169;NM_020182
cg02092807	20	56239706	-0.310738	PMEPA1;PMEPA1;PMEPA1;PMEPA1	NM_199171;NM_199170;NM_199169;NM_020182
cg13338783	19	46996868	-0.236039	PNMAL2	NM_020709
cg06484000	19	46998383	-0.233673	PNMAL2	NM_020709
cg25749306	19	46997775	-0.169019	PNMAL2	NM_020709
cg10400652	19	46996516	-0.224569	PNMAL2;PNMAL2	NM_020709;NM_020709
cg23928165	19	46996713	-0.209001	PNMAL2;PNMAL2	NM_020709;NM_020709
cg22441312	7	53103312	-0.433404	POM121L12	NM_182595
cg10791343	7	53103287	-0.417497	POM121L12	NM_182595
cg05891292	7	53103310	-0.413251	POM121L12	NM_182595
cg17512738	7	53103285	-0.374246	POM121L12	NM_182595
cg00201870	7	53103789	-0.307407	POM121L12	NM_182595
cg13193455	1	38511455	0.322912	POU3F1	NM_002699
cg24593694	1	14027091	0.29278	PRDM2	NM_001135610
cg12441126	7	751962	0.307031	PRKAR1B;PRKAR1B;PRKAR1B;PRKAR1B;PRKAR1B;PRKAR1B	NM_002735;NM_001164760;NM_001164761;NM_001164762;NM_001164759;NM_001164758
cg26822097	22	17082581	0.287561	psiTPTE22	NR_001591
cg12348202	7	158381023	0.182915	PTPRN2;PTPRN2;PTPRN2	NM_130843;NM_130842;NM_002847
cg22282410	7	158380884	0.270936	PTPRN2;PTPRN2;PTPRN2	NM_130843;NM_130842;NM_002847
cg19004608	19	5335159	-0.242677	PTPRS;PTPRS;PTPRS;PTPRS	NM_130853;NM_130855;NM_130854;NM_002850
cg13686919	19	5335045	-0.228346	PTPRS;PTPRS;PTPRS;PTPRS	NM_130853;NM_130855;NM_130854;NM_002850
cg13462028	18	9708009	0.306461	RAB31	NM_006868
cg05495949	7	4923140	0.33902	RADIL	NM_018059
cg27208169	17	17603584	0.125991	RAI1	NM_030665
cg02147681	17	17603837	0.180951	RAI1	NM_030665
cg04389328	22	20104991	-0.0851224	RANBP1;TRMT2A;TRMT2A	NM_002882;NM_022727;NM_182984
cg00338735	4	53728038	0.379133	RASL11B	NM_023940
cg14704921	4	53728654	0.270037	RASL11B;RASL11B	NM_023940;NM_023940
cg27569446	3	50378431	0.11531	RASSF1;RASSF1	NM_007182;NM_170714
cg25486143	3	50378527	0.217688	RASSF1;RASSF1	NM_007182;NM_170714
cg04743654	3	50378292	0.290769	RASSF1;RASSF1;RASSF1;RASSF1	NM_170714;NM_007182;NM_170714;NM_007182
cg20918243	11	13030512	0.196103	RASSF10	NM_001080521
cg09596429	11	13030517	0.218903	RASSF10	NM_001080521
cg05817758	11	13030567	0.272377	RASSF10	NM_001080521
cg25344734	11	13030643	0.291784	RASSF10	NM_001080521
cg08876434	11	13030637	0.34518	RASSF10	NM_001080521
cg05095158	11	13030873	0.425964	RASSF10	NM_001080521
cg22496683	4	155702610	-0.1745	RBM46	NM_144979
cg05660005	1	145507663	-0.197939	RBM8A;RBM8A	NM_005105;NM_005105
cg00986445	1	145507653	-0.13692	RBM8A;RBM8A	NM_005105;NM_005105
cg13532829	X	114424082	-0.284424	RBMXL3;LRCH2	NM_001145346;NM_020871
cg04720358	17	9808263	-0.266988	RCVRN	NM_002903
cg18628371	14	24641189	0.18157	REC8;REC8	NM_001048205;NM_005132
cg20141434	8	86568078	-0.366411	REXO1L2P	NR_003594
cg27030541	8	86568090	-0.298908	REXO1L2P	NR_003594
cg23328109	8	86568163	-0.212101	REXO1L2P	NR_003594
cg07502128	8	86573821	-0.239658	REXO1L2P;REXO1L1	NR_003594;NM_172239
cg00159780	8	86574469	-0.230266	REXO1L2P;REXO1L1	NR_003594;NM_172239
cg20189761	8	86574449	-0.228197	REXO1L2P;REXO1L1	NR_003594;NM_172239
cg16924337	6	153452724	0.363038	RGS17	NM_012419
cg17264670	6	153452732	0.424164	RGS17	NM_012419
cg18245660	8	54793541	0.356298	RGS20;RGS20;RGS20	NM_170587;NM_003702;NM_003702
cg23208513	8	101118377	0.283079	RGS22	NM_015668
cg16648062	8	104512168	0.345257	RIMS2	NM_001100117
cg20129213	8	104512317	0.441573	RIMS2	NM_001100117
cg01566592	8	104512858	0.549307	RIMS2	NM_001100117
cg01482645	8	104513024	0.242788	RIMS2;RIMS2	NM_001100117;NM_001100117
cg16980360	17	29298148	0.315283	RNF135;RNF135	NM_032322;NM_197939
cg16579555	17	29298352	0.442747	RNF135;RNF135	NM_032322;NM_197939
cg13204512	17	29298184	0.492047	RNF135;RNF135	NM_032322;NM_197939
cg05924254	4	1107720	0.150601	RNF212;RNF212	NM_001131034;NM_194439
cg04686953	4	1107512	0.241017	RNF212;RNF212;RNF212;RNF212	NM_001131034;NM_001131034;NM_194439;NM_194439
cg12414557	4	1107495	0.351736	RNF212;RNF212;RNF212;RNF212	NM_001131034;NM_001131034;NM_194439;NM_194439
cg10569694	7	5013509	-0.0621002	RNF216L;RNF216L;RNF216L	NR_023385;NR_023384;NR_015449
cg15661311	11	504551	0.291165	RNH1;RNH1;RNH1;RNH1;RNH1;RNH1;RNH1;RNH1	NM_203384;NM_203385;NM_203387;NM_203388;NM_203383;NM_203389;NM_002939;NM_203386
cg08512168	3	77147238	-0.322903	ROBO2;ROBO2	NM_001128929;NM_002942
cg23370328	14	47121132	-0.314199	RPL10L	NM_080746
cg06599920	14	47121117	-0.28746	RPL10L	NM_080746
cg11867012	19	42364667	-0.0644021	RPS19	NM_001022
cg04600618	6	43612980	0.321207	RSPH9	NM_152732
cg14685575	14	60193832	-0.249483	RTN1;RTN1	NM_021136;NM_206857
cg22785805	14	60194249	-0.332536	RTN1;RTN1;RTN1	NM_021136;NM_206857;NM_206857
cg19270505	1	25256705	0.373033	RUNX3;RUNX3;RUNX3	NM_004350;NM_001031680;NM_004350
cg05080154	18	76739409	0.304889	SALL3	NM_171999
cg15760257	17	26699169	0.338736	SARM1	NM_015077
cg03163783	2	200326591	0.268315	SATB2	NM_015265
cg23994043	2	200326725	0.291137	SATB2	NM_015265
cg20785796	2	200326721	0.297851	SATB2	NM_015265
cg25774643	11	627175	0.165585	SCT	NM_021920
cg00249511	11	627152	0.37005	SCT;SCT	NM_021920;NM_021920
cg14414971	7	3340979	0.352675	SDK1	NM_152744
cg23979458	17	80291982	0.383342	SECTM1	NM_003004
cg15991309	17	80291688	0.403138	SECTM1;SECTM1	NM_003004;NM_003004
cg02553663	17	80291775	0.438932	SECTM1;SECTM1	NM_003004;NM_003004
cg10599693	2	24300242	0.330366	SF3B14	NM_016047
cg07423571	10	7453507	-0.192434	SFMBT2	NM_001029880
cg14610403	1	66998812	0.222855	SGIP1	NM_032291
cg00460049	1	66998806	0.250106	SGIP1	NM_032291
cg24039816	19	51220098	-0.268875	SHANK1	NM_016148
cg11435239	19	51220297	-0.266804	SHANK1	NM_016148
cg13365901	19	51220256	-0.218352	SHANK1	NM_016148
cg05627987	19	51220286	-0.197818	SHANK1	NM_016148
cg22626858	19	51220273	-0.189624	SHANK1	NM_016148
cg12642693	X	50556917	0.358468	SHROOM4;SHROOM4	NM_020717;NR_027121
cg05152874	X	50557122	0.42858	SHROOM4;SHROOM4	NR_027121;NM_020717
cg18110168	X	50557055	0.439205	SHROOM4;SHROOM4	NR_027121;NM_020717
cg06673178	X	50557022	0.355674	SHROOM4;SHROOM4;SHROOM4	NM_020717;NM_020717;NR_027121
cg11540692	6	100912072	0.249394	SIM1	NM_005068
cg26966124	6	100912168	0.265093	SIM1	NM_005068
cg21684012	6	100912906	0.333315	SIM1	NM_005068
cg26782108	17	6617124	0.270288	SLC13A5;SLC13A5	NM_001143838;NM_177550
cg13545212	17	6617192	0.376542	SLC13A5;SLC13A5	NM_001143838;NM_177550
cg03705718	2	230933322	-0.131822	SLC16A14;SLC16A14	NM_152527;NM_152527
cg05415020	6	110797797	0.327757	SLC22A16;SLC22A16	NM_033125;NM_033125
cg03586379	3	140660603	0.247227	SLC25A36;SLC25A36	NM_001104647;NM_018155
cg23664775	3	140660432	0.278751	SLC25A36;SLC25A36	NM_018155;NM_001104647
cg01351041	3	140660569	0.296365	SLC25A36;SLC25A36	NM_001104647;NM_018155
cg01362570	3	140660572	0.333128	SLC25A36;SLC25A36	NM_001104647;NM_018155
cg08100565	3	140660748	0.404593	SLC25A36;SLC25A36;SLC25A36;SLC25A36	NM_001104647;NM_001104647;NM_018155;NM_018155
cg07340580	7	107301288	0.224854	SLC26A4;LOC286002;SLC26A4	NM_000441;NR_028137;NM_000441
cg23426238	7	103086367	0.381817	SLC26A5;SLC26A5;SLC26A5;SLC26A5;SLC26A5	NM_206885;NM_198999;NM_206883;NM_001167962;NM_206884
cg11207307	12	8025593	0.240962	SLC2A14	NM_153449
cg15251385	12	8025582	0.266405	SLC2A14	NM_153449
cg24217844	6	137243219	0.396076	SLC35D3	NM_001008783
cg14719865	5	101834365	-0.295397	SLCO6A1	NM_173488
cg00944166	5	101834675	-0.321414	SLCO6A1;SLCO6A1	NM_173488;NM_173488
cg07704990	5	101834577	-0.303992	SLCO6A1;SLCO6A1	NM_173488;NM_173488
cg24300924	18	12407808	0.268541	SLMO1;SLMO1	NM_001142405;NM_006553
cg24026757	18	12407806	0.329208	SLMO1;SLMO1	NM_001142405;NM_006553
cg15655500	18	12407812	0.33035	SLMO1;SLMO1	NM_001142405;NM_006553
cg07836661	18	12407797	0.386378	SLMO1;SLMO1	NM_001142405;NM_006553
cg00891541	16	68481487	0.280028	SMPD3	NM_018667
cg07461772	16	68482809	0.390498	SMPD3	NM_018667
cg27573591	7	127672152	0.265993	SND1;LRRC4	NM_014390;NM_022143
cg11864402	20	1277001	-0.318643	SNPH	NM_014723
cg18896458	20	1276904	-0.304189	SNPH	NM_014723
cg25315816	12	96252245	0.269351	SNRPF	NM_003095
cg24903183	8	101661918	0.364164	SNX31	NM_152628
cg08081156	8	101661976	0.39643	SNX31	NM_152628
cg18582180	8	101661991	0.411216	SNX31	NM_152628
cg26440289	8	101661921	0.464507	SNX31	NM_152628
cg27043726	8	101661767	0.276804	SNX31;SNX31	NM_152628;NM_152628
cg10715223	8	101661788	0.352127	SNX31;SNX31	NM_152628;NM_152628
cg27496793	2	46926433	-0.17059	SOCS5;SOCS5;SOCS5	NM_144949;NM_144949;NM_014011
cg01116188	13	36788859	-0.375924	SOHLH2	NM_017826
cg24710938	13	36788861	-0.338716	SOHLH2	NM_017826
cg13814664	13	36788926	-0.316343	SOHLH2	NM_017826
cg00208734	13	36788843	-0.302291	SOHLH2	NM_017826
cg26530497	13	36789025	-0.254063	SOHLH2	NM_017826
cg26601039	13	36788722	-0.302	SOHLH2;SOHLH2	NM_017826;NM_017826
cg13933080	10	22634145	0.178735	SPAG6;SPAG6	NM_172242;NM_012443
cg23016129	10	22634224	0.215978	SPAG6;SPAG6	NM_012443;NM_172242
cg12377139	10	22634218	0.230997	SPAG6;SPAG6	NM_012443;NM_172242
cg12610471	10	22634199	0.246206	SPAG6;SPAG6	NM_012443;NM_172242
cg18247055	10	22634226	0.280261	SPAG6;SPAG6	NM_012443;NM_172242
cg06816106	2	29033352	0.351884	SPDYA;SPDYA	NM_182756;NM_001142634
cg13546935	2	29033780	0.438519	SPDYA;SPDYA;SPDYA;SPDYA	NM_182756;NM_001142634;NM_001142634;NM_182756
cg20961591	19	38755588	0.350055	SPINT2;SPINT2	NM_021102;NM_001166103
cg20802515	20	55904768	-0.321537	SPO11;SPO11	NM_012444;NM_198265
cg19911058	20	55904856	-0.264412	SPO11;SPO11;SPO11;SPO11	NM_198265;NM_012444;NM_198265;NM_012444
cg26638505	2	31806183	0.192939	SRD5A2	NM_000348
cg03330516	20	62178744	-0.226228	SRMS	NM_080823
cg01277511	20	23016753	-0.339404	SSTR4	NM_001052
cg24811864	18	55019711	0.214186	ST8SIA3	NM_015879
cg22070406	18	55019708	0.241718	ST8SIA3	NM_015879
cg13096208	18	55019843	0.458867	ST8SIA3;ST8SIA3	NM_015879;NM_015879
cg00172597	1	223538379	0.327781	SUSD4;SUSD4	NM_001037175;NM_017982
cg11500774	19	51142285	-0.114922	SYT3;SYT3;SYT3	NM_001160329;NM_032298;NM_001160328
cg00554413	1	59042113	0.22581	TACSTD2	NM_002353
cg24851854	1	59042275	0.340792	TACSTD2	NM_002353
cg02829688	1	119527008	0.218569	TBX15	NM_152380
cg13080379	1	119527156	0.292269	TBX15	NM_152380
cg10703826	1	119532116	0.369966	TBX15;TBX15	NM_152380;NM_152380
cg14127336	14	96180319	-0.215682	TCL1A;TCL1A	NM_001098725;NM_021966
cg16696317	14	96180406	-0.207376	TCL1A;TCL1A;TCL1A;TCL1A	NM_001098725;NM_021966;NM_001098725;NM_021966
cg05637536	1	154475068	0.173518	TDRD10;TDRD10;TDRD10;TDRD10;SHE	NM_182499;NM_001098475;NM_182499;NM_001098475;NM_001010846
cg19360104	1	154475269	0.218037	TDRD10;TDRD10;TDRD10;TDRD10;SHE	NM_182499;NM_001098475;NM_182499;NM_001098475;NM_001010846
cg02457680	1	154475139	0.245355	TDRD10;TDRD10;TDRD10;TDRD10;SHE	NM_182499;NM_001098475;NM_182499;NM_001098475;NM_001010846
cg18081940	1	154475173	0.295009	TDRD10;TDRD10;TDRD10;TDRD10;SHE	NM_182499;NM_001098475;NM_182499;NM_001098475;NM_001010846
cg11594420	19	43919028	-0.310874	TEX101;TEX101	NM_001130011;NM_031451
cg08389130	19	43918974	-0.25155	TEX101;TEX101	NM_001130011;NM_031451
cg26563200	19	43919039	-0.346515	TEX101;TEX101;TEX101	NM_001130011;NM_001130011;NM_031451
cg08689075	X	153523851	-0.428877	TEX28;TKTL1;TKTL1	NM_001586;NM_001145933;NM_012253
cg20025003	2	122042939	0.374764	TFCP2L1	NM_014553
cg10899637	2	122042703	0.314426	TFCP2L1;TFCP2L1	NM_014553;NM_014553
cg02906238	2	122042701	0.332501	TFCP2L1;TFCP2L1	NM_014553;NM_014553
cg15730068	4	164394686	-0.280228	TKTL2	NM_032136
cg23210938	4	164395039	-0.380999	TKTL2;TKTL2	NM_032136;NM_032136
cg05752653	4	164394898	-0.295809	TKTL2;TKTL2	NM_032136;NM_032136
cg26460092	15	83776420	0.379344	TM6SF1;TM6SF1;TM6SF1;TM6SF1	NM_001144903;NM_001144903;NM_023003;NM_023003
cg03063639	15	83776422	0.413978	TM6SF1;TM6SF1;TM6SF1;TM6SF1	NM_001144903;NM_001144903;NM_023003;NM_023003
cg20302082	2	120436534	-0.0518703	TMEM177;TMEM177;TMEM177	NM_001105198;NM_030577;NM_001105199
cg16079347	9	100265181	0.193702	TMOD1;TMOD1	NM_003275;NM_001166116
cg14382750	9	100264941	0.283663	TMOD1;TMOD1	NM_003275;NM_001166116
cg12439325	12	51236768	0.22746	TMPRSS12	NM_182559
cg01583657	4	91760141	-0.175245	TMSL3;FAM190A	NM_183049;NM_001145065
cg00665832	7	22862401	-0.107913	TOMM7;TOMM7	NM_019059;NM_019059
cg03043822	22	25160098	-0.227471	TOP1P2;PIWIL3	NR_001283;NM_001008496
cg26558287	16	67428155	-0.245042	TPPP3;TPPP3	NM_015964;NM_016140
cg05297854	22	50623687	0.302889	TRABD	NM_025204
cg07702750	7	28998214	0.260495	TRIL	NM_014817
cg02624770	7	28997137	0.285789	TRIL	NM_014817
cg19929126	7	28998195	0.327867	TRIL	NM_014817
cg10479082	7	28996639	0.38374	TRIL	NM_014817
cg24426072	7	28997173	0.388987	TRIL	NM_014817
cg04823311	7	28997485	0.418671	TRIL	NM_014817
cg19499748	7	28997781	0.193211	TRIL;TRIL	NM_014817;NM_014817
cg22348673	7	28997925	0.277035	TRIL;TRIL	NM_014817;NM_014817
cg13625403	11	120008510	-0.300703	TRIM29	NM_012101
cg17971587	11	120008323	-0.271491	TRIM29	NM_012101
cg13285004	11	120008484	-0.268582	TRIM29	NM_012101
cg11807446	4	189027813	-0.375157	TRIML2	NM_173553
cg20893919	4	122854168	-0.316086	TRPC3;TRPC3	NM_003305;NM_001130698
cg06368590	8	116679763	0.270108	TRPS1	NM_014112
cg26714410	13	45150072	0.280945	TSC22D1	NM_183422
cg18028711	13	45150028	0.363366	TSC22D1	NM_183422
cg15969216	13	45150262	0.365362	TSC22D1;TSC22D1	NM_183422;NM_183422
cg27639620	11	849800	0.314114	TSPAN4;TSPAN4;TSPAN4;TSPAN4;TSPAN4;TSPAN4;TSPAN4	NM_001025236;NM_001025239;NM_001025238;NM_001025235;NM_003271;NM_001025237;NM_001025234
cg13682095	11	849733	0.401653	TSPAN4;TSPAN4;TSPAN4;TSPAN4;TSPAN4;TSPAN4;TSPAN4	NM_001025236;NM_001025239;NM_001025238;NM_001025235;NM_003271;NM_001025237;NM_001025234
cg07987843	12	3309495	0.316954	TSPAN9;TSPAN9	NM_001168320;NM_006675
cg08101407	20	30778299	0.356034	TSPYL3	NR_002781
cg22328208	8	98289745	0.0992127	TSPYL5	NM_033512
cg15747595	8	98289880	0.226654	TSPYL5	NM_033512
cg00032205	8	98290372	0.228039	TSPYL5	NM_033512
cg22319311	8	98290310	0.305971	TSPYL5	NM_033512
cg18233405	8	98290148	0.370672	TSPYL5;TSPYL5	NM_033512;NM_033512
cg22047469	1	1110107	-0.324443	TTLL10	NM_001130045
cg25544075	1	1109315	-0.308385	TTLL10	NM_001130045
cg21472059	2	130956098	-0.270993	TUBA3E	NM_207312
cg19244428	6	3229233	0.322316	TUBB2B	NM_178012
cg16872756	19	6495655	-0.137187	TUBB4;MIR220B	NM_006087;NR_030585
cg09380600	4	190906121	-0.3018	TUBB4Q	NM_020040
cg00391884	10	95294	-0.152488	TUBB8;TUBB8	NM_177987;NM_001164154
cg02776313	22	50965782	-0.167458	TYMP;SCO2;TYMP;TYMP;SCO2	NM_001113756;NM_001169109;NM_001953;NM_001113755;NM_001169110
cg02775846	6	83775730	-0.0360217	UBE2CBP	NM_198920
cg10064339	11	73693792	0.395704	UCP2;UCP2	NM_003355;NM_003355
cg22802813	12	95942761	0.328292	USP44;USP44	NM_001042403;NM_032147
cg00927554	12	95941920	0.38472	USP44;USP44	NM_001042403;NM_032147
cg13879483	12	95942907	0.466992	USP44;USP44	NM_001042403;NM_032147
cg17820247	12	6579852	0.0549031	VAMP1;VAMP1;VAMP1	NM_016830;NM_199245;NM_014231
cg13428480	1	160370208	0.374885	VANGL2	NM_020335
cg08297137	X	26575905	-0.378352	VENTXP1	NR_001559
cg04734446	X	26576067	-0.33086	VENTXP1	NR_001559
cg21593903	X	26575822	-0.308981	VENTXP1	NR_001559
cg10043804	X	26576171	-0.198124	VENTXP1	NR_001559
cg23857976	17	56065481	-0.12028	VEZF1;VEZF1	NM_007146;NM_007146
cg00155167	8	100025831	-0.0470293	VPS13B;VPS13B;VPS13B;VPS13B	NM_152564;NM_181661;NM_017890;NM_015243
cg15149655	2	98703698	0.375192	VWA3B;VWA3B	NM_144992;NM_144992
cg24199400	3	113160430	0.174546	WDR52;WDR52	NM_001164496;NM_018338
cg07054641	3	113160554	0.181726	WDR52;WDR52	NM_001164496;NM_018338
cg11921736	3	113160437	0.187459	WDR52;WDR52	NM_001164496;NM_018338
cg12705353	12	122356852	0.228773	WDR66	NM_144668
cg16823083	1	3567412	0.329661	WDR8	NM_017818
cg18021902	1	3567119	0.355312	WDR8	NM_017818
cg05377387	16	84328658	-0.168124	WFDC1	NM_021197
cg02749789	17	1303531	-0.074596	YWHAE;YWHAE;YWHAE	NM_006761;NM_006761;NR_024058
cg01548777	20	62433998	-0.437871	ZBTB46	NM_025224
cg18979623	20	62434140	-0.424171	ZBTB46	NM_025224
cg18187035	20	62434097	-0.411531	ZBTB46	NM_025224
cg19445072	13	22033450	-0.130566	ZDHHC20	NM_153251
cg16551483	17	4981823	0.299711	ZFP3;ZFP3	NM_153018;NM_153018
cg06707978	19	58095155	0.198049	ZIK1	NM_001010879
cg22895305	3	125076480	0.22186	ZNF148	NM_021964
cg12508343	3	125076233	0.256789	ZNF148	NM_021964
cg16704739	3	125076067	0.311756	ZNF148	NM_021964
cg05661282	19	58220370	0.381096	ZNF154;ZNF154	NM_001085384;NM_001085384
cg27049766	19	58220516	0.401361	ZNF154;ZNF154	NM_001085384;NM_001085384
cg21790626	19	58220494	0.453243	ZNF154;ZNF154	NM_001085384;NM_001085384
cg18831899	17	5019056	0.107136	ZNF232	NM_014519
cg27362525	17	5019638	0.295713	ZNF232	NM_014519
cg01120173	17	5019669	0.328235	ZNF232	NM_014519
cg20234007	18	74535840	0.200524	ZNF236	NM_007345
cg07815836	19	58715351	0.179416	ZNF274;ZNF274;ZNF274	NM_133502;NM_016325;NM_016324
cg22720790	19	58716032	0.197629	ZNF274;ZNF274;ZNF274	NM_133502;NM_016325;NM_016324
cg19416570	19	58715677	0.267102	ZNF274;ZNF274;ZNF274	NM_133502;NM_016325;NM_016324
cg27249419	18	32847428	0.35111	ZNF397OS;ZNF397OS	NM_001166012;NM_001112734
cg16657538	18	32847566	0.5138	ZNF397OS;ZNF397OS	NM_001166012;NM_001112734
cg12746427	4	53362	-0.182355	ZNF718;ZNF718;ZNF595;ZNF595	NM_001039127;NM_001039127;NM_182524;NM_182524
cg24124798	19	58400275	0.20344	ZNF814;ZNF814	NM_001144989;NM_001144989
cg00121551	20	57766397	-0.31461	ZNF831	NM_178457
cg01436279	19	5455638	-0.226928	ZNRF4	NM_181710
cg26612727	17	38024636	0.248228	ZPBP2;ZPBP2	NM_198844;NM_199321
cg10132208	19	58545542	0.282633	ZSCAN1	NM_182572
cg14231297	19	58629901	0.32079	ZSCAN18;ZSCAN18	NR_027135;NM_001145542
