# Supplementary material for: Elucidating the Landscape of Aberrant DNA Methylation in Hepatocellular Carcinoma
Source: PLoS One. 2013 Feb 20;8(2):e55761. doi: 10.1371/journal.pone.0055761 (PMC3577824; doi:10.1371/journal.pone.0055761)
Supplement: Table S5 — Information on the validated CpG loci and the pyrosequencing assays. (XLSX) [file pone.0055761.s008.xlsx]

## Sheet: Supporting Table 5
		Infinium HumanMethylation 450 BeadChips						Pyrosequencing
Methylation in HCC	Gene	TargetID	Location (GRCh37/hg19)	Functional Location	Delta-Beta	Raw p-value	Bonferroni adjusted p-value	Qiagen Assay Part Number (PM) or reference paper (PMID)	Analyzed regions (GRCh37/hg19)	Numbers of analyzed CpG sites	bp away from DM loci	Correlation (r) bewteen Meth450 chip and pyrosequencing
Hypermethylation	TACSTD2	cg00554413	Chr1:59042113	1st Exon	0.22581	1.8597e-09	0.000903028				1050
		cg24851854	Chr1:59042275	1st Exon	0.340792	1.91414e-10	9.29462e-05	PM00005887	Chr1:59043163-59043201	6	888	0.49
		cg11243634	Chr1:59044320	TSS1500		1.39382e-08	0.00676807				-1157
	GSTP1	cg26250609	Chr11:67351273	5'UTR, 1stExon	0.274629	1.58725e-09	0.000770732	PMID:19131636	Chr11:67351261-67351300	14	within assay	0.86
		cg04920951	Chr11:67351271	5'UTR, 1stExon	0.311803	2.2097e-09	0.00107298				within assay	0.92
	BMP4	cg08162372	Chr14:54422925	5'UTR	0.456699	1.47339e-09	0.000715444	PM00056560	Chr14:54422919-54422958	6	within assay	0.99
	RASSF1	cg04743654	Chr3:50378292	5'UTR, 1stExon	0.290769	2.11347e-11	1.02625e-05	PMID:19131636	Chr3:50,378,270-50,378,294	5	within assay	0.9
		cg25486143	Chr3:50378527	TSS200		3.30533e-10	0.000160499				-257
Hypomethylation	GPR35	cg13696171	Chr2:241569692	1stExon	-0.306645	3.58127e-11	1.73898e-05				416
		cg21638035	Chr2:241567835	1stExon	-0.255064	4.57767e-09	0.00222281	PM00103082	Chr2:241570108-241570138	5	-27	0.91
		cg24543538	Chr2:241569846	1stExon	-0.214841	5.8272e-09	0.00282955				262
		cg21151122	Chr2:241568880	5'UTR, 1stExon	-0.334669	1.0334e-09	0.000501795				1228
		cg03302801	Chr2:241567835	1stExon	-0.270134	2.92343e-10	0.000141955				2273
		cg07432969	Chr2:241569557	1stExon	-0.266016	1.23846e-09	0.000601368				551
		cg10173787	Chr2:241567363	1stExon	-0.31666	8.80091e-09	0.00427352				2745
		cg19282928	Chr2:241570341	1stExon	-0.367128	1.30789e-08	0.00635081				-233
		cg26834713	Chr2:241567666	TSS1500	-0.285174	4.50907e-10	0.00021895				2442
	DLGAP1	cg26598649	Chr18:3880086	5'UTR, 1stExon	-0.460265	2.30538e-11	1.11944e-05				-40
		cg25693099	Chr18:3879303	1stExon	-0.308778	3.14558e-09	0.00152742				743
		cg00140112	Chr18:3879595	1stExon	-0.334669	1.52292e-14	7.39495e-09				451
		cg16128363	Chr18:3880558	TSS1500	-0.352377	1.29204e-09	0.000627385				-512
		cg16448399	Chr18:3880076	5'UTR, 1stExon	-0.401528	4.03041e-09	0.00195707	PM00185094	Chr18:3880046-3880076	3	-30	0.98
		cg18356448	Chr18:3881547	TSS1500	-0.386966	4.94398e-10	0.000240068				-1501
		cg20123962	Chr18:3845703	TSS1500	-0.450888	3.60686e-14	1.75141e-08				34343
		cg27318000	Chr18:3845667	TSS1500	-0.381313	1.75856e-11	8.53916e-06				34379
		cg27602828	Chr18:3845348	TSS200	-0.424452	2.98773e-11	1.45077e-05				34698
	ARHGAP8	cg26523649	Chr22:45182193	5'UTR	-0.466803	1.0871e-10	5.27871e-05				-34143
		cg20686461	Chr22:45180535	5'UTR	-0.315761	5.6163e-08	0.0272715				-32485
		cg27407546	Chr22:45179714	5'UTR	-0.205253	4.48182e-08	0.0217627	PM00083132	Chr22:45148050-45148095	6	-31664	-0.61
Red: CpG loci chosen for validation and the chosen pyrosequencing assays.
Black: Other significantly different methylated CpG loci for the chosen genes that did not undergo validation.
