# Supplementary material for: Elucidating the Landscape of Aberrant DNA Methylation in Hepatocellular Carcinoma
Source: PLoS One. 2013 Feb 20;8(2):e55761. doi: 10.1371/journal.pone.0055761 (PMC3577824; doi:10.1371/journal.pone.0055761)
Supplement: Table S6 — Shared CpG loci with Shen et al. (XLS) [file pone.0055761.s009.xls]

## Sheet: Supporting Table 6
		Same CpG site from Shen et al. 2012
UCSC_REFGENE_NAME	UCSC_REFGENE_ACCESSION	TargetID	Delta Beta	GENOME_BUILD	CHR	MAPINFO	METHYL27_LOCI
Hypermethylation in HCC
BMP4;BMP4;BMP4	NM_001202;NM_001202;NM_130850	cg14310034	0.410064	GRCh37/hg19	14	54423433	TRUE
CDKN2A;CDKN2A;CDKN2A	NM_058197;NM_058195;NM_000077	cg04026675	0.301269	GRCh37/hg20	9	21974514
CDKL2	NM_003948	cg05982271	0.134338	GRCh37/hg21	4	76555948
CDKL2	NM_003948	cg25060172	0.284495	GRCh37/hg22	4	76555980
CDKL2	NM_003948	cg02675308	0.30173	GRCh37/hg23	4	76556042
CDKL2	NM_003948	cg02466113	0.342342	GRCh37/hg24	4	76555813
CDKL2	NM_003948	cg03757145	0.347743	GRCh37/hg25	4	76555832
CDKL2	NM_003948	cg21195185	0.400846	GRCh37/hg26	4	76555782
CDKL2	NM_003948	cg26173997	0.411142	GRCh37/hg27	4	76555856
CDKL2	NM_003948	cg14263942	0.427767	GRCh37/hg28	4	76555772
CDKL2	NM_003948	cg10344081	0.439181	GRCh37/hg29	4	76555777
CDKL2;CDKL2	NM_003948;NM_003948	cg14988503	0.370869	GRCh37/hg30	4	76555547	TRUE
CDKL2;CDKL2	NM_003948;NM_003948	cg24432073	0.403589	GRCh37/hg31	4	76555634	TRUE
ZNF154	NM_001085384	cg26465391	0.313774	GRCh37/hg32	19	58220773
ZNF154	NM_001085384	cg27324426	0.3357	GRCh37/hg33	19	58220837
ZNF154	NM_001085384	cg11294513	0.345597	GRCh37/hg34	19	58220295
ZNF154	NM_001085384	cg08668790	0.37373	GRCh37/hg35	19	58220662	TRUE
ZNF154	NM_001085384	cg01268824	0.411091	GRCh37/hg36	19	58220818
ZNF154	NM_001085384	cg03142586	0.447694	GRCh37/hg37	19	58220080
ZNF154;ZNF154	NM_001085384;NM_001085384	cg05661282	0.381096	GRCh37/hg38	19	58220370
ZNF154;ZNF154	NM_001085384;NM_001085384	cg27049766	0.401361	GRCh37/hg39	19	58220516
ZNF154;ZNF154	NM_001085384;NM_001085384	cg21790626	0.453243	GRCh37/hg40	19	58220494	TRUE
ZNF540	NM_152606	cg17431391	0.194902	GRCh37/hg41	19	38042109
ZNF540;ZNF540	NM_152606;NM_152606	cg03975694	0.273841	GRCh37/hg42	19	38042472	TRUE
CCDC37	NM_182628	cg20952286	0.223832	GRCh37/hg43	3	126113695
CCDC37;CCDC37	NM_182628;NM_182628	cg00891278	0.247579	GRCh37/hg44	3	126113784	TRUE
NKX6-2	NM_177400	cg01384488	0.292146	GRCh37/hg45	10	134599809
NKX6-2	NM_177400	cg16949120	0.336698	GRCh37/hg46	10	134599783
NKX6-2	NM_177400	cg27583690	0.346549	GRCh37/hg47	10	134599823
NKX6-2	NM_177400	cg05904135	0.356307	GRCh37/hg48	10	134599372
NKX6-2	NM_177400	cg03905847	0.35676	GRCh37/hg49	10	134599934
NKX6-2	NM_177400	cg09260089	0.367071	GRCh37/hg50	10	134599860	TRUE
NKX6-2	NM_177400	cg10171448	0.374081	GRCh37/hg51	10	134599841
NKX6-2	NM_177400	cg17259183	0.375851	GRCh37/hg52	10	134599984
NKX6-2	NM_177400	cg11174855	0.377485	GRCh37/hg53	10	134598352
NKX6-2	NM_177400	cg01303723	0.378065	GRCh37/hg54	10	134600680
NKX6-2	NM_177400	cg15304699	0.407042	GRCh37/hg55	10	134600675
NKX6-2	NM_177400	cg24659054	0.434172	GRCh37/hg56	10	134600656
FOXD2;MGC12982	NM_004474;NR_026878	cg22438763	0.194692	GRCh37/hg57	1	47900256
HIST1H3E	NM_003532	cg11436222	0.107706	GRCh37/hg58	6	26225520
LYPD3	NM_014400	cg24950222	0.198445	GRCh37/hg59	19	43969886
LYPD3	NM_014400	cg04259907	0.202798	GRCh37/hg60	19	43969884
DNM3;DNM3	NM_015569;NM_001136127	cg02011074	0.287402	GRCh37/hg61	1	171810468
DNM3;DNM3	NM_015569;NM_001136127	cg23391785	0.36987	GRCh37/hg62	1	171810972	TRUE
DNM3;DNM3	NM_001136127;NM_015569	cg17154724	0.398157	GRCh37/hg63	1	171810322
DNM3;DNM3	NM_001136127;NM_015569	cg27429080	0.409254	GRCh37/hg64	1	171810300
RASSF1;RASSF1	NM_007182;NM_170714	cg27569446	0.11531	GRCh37/hg65	3	50378431
RASSF1;RASSF1	NM_007182;NM_170714	cg12966367	0.209558	GRCh37/hg66	3	50378407
RASSF1;RASSF1	NM_007182;NM_170714	cg25486143	0.217688	GRCh37/hg67	3	50378527
RASSF1;RASSF1	NM_007182;NM_170714	cg21554552	0.237712	GRCh37/hg68	3	50378425	TRUE
RASSF1;RASSF1;RASSF1;RASSF1	NM_170714;NM_007182;NM_170714;NM_007182	cg04743654	0.290769	GRCh37/hg69	3	50378292
DAB2IP	NM_032552	cg04661709	0.233481	GRCh37/hg70	9	124360264
DAB2IP	NM_032552	cg13928417	0.272588	GRCh37/hg71	9	124498782
DAB2IP	NM_032552	cg10394788	0.284992	GRCh37/hg72	9	124360547
DAB2IP	NM_032552	cg05684891	0.298832	GRCh37/hg73	9	124461171	TRUE
DAB2IP	NM_032552	cg24015249	0.301555	GRCh37/hg74	9	124498633
DAB2IP	NM_032552	cg14252279	0.501904	GRCh37/hg75	9	124361084
TSPYL5	NM_033512	cg22328208	0.0992127	GRCh37/hg76	8	98289745
TSPYL5	NM_033512	cg15747595	0.226654	GRCh37/hg77	8	98289880	TRUE
TSPYL5	NM_033512	cg00032205	0.228039	GRCh37/hg78	8	98290372
TSPYL5	NM_033512	cg22319311	0.305971	GRCh37/hg79	8	98290310
TSPYL5	NM_033512	cg04917181	0.321901	GRCh37/hg80	8	98290229
TSPYL5;TSPYL5	NM_033512;NM_033512	cg18233405	0.370672	GRCh37/hg81	8	98290148
PKDREJ	NM_006071	cg11377136	0.358902	GRCh37/hg82	22	46658960	TRUE
Hypomethylation in HCC
CCL20;CCL20	NM_001130046;NM_004591	cg21643045	-0.279683	GRCh37/hg82	2	228678693	TRUE
AKT3;AKT3	NM_005465;NM_181690	cg11973514	-0.435852	GRCh37/hg83	1	244004889
AKT3;AKT3	NM_181690;NM_005465	cg22637834	-0.382543	GRCh37/hg84	1	244007281	TRUE
AKT3;AKT3	NM_005465;NM_181690	cg24739596	-0.362874	GRCh37/hg85	1	243967381
AKT3;AKT3	NM_005465;NM_181690	cg27438690	-0.3259	GRCh37/hg86	1	243869070
AKT3;AKT3	NM_005465;NM_181690	cg11314684	-0.234954	GRCh37/hg87	1	244006288	TRUE
SCGB1D1	NM_006552	cg26907473	-0.41095	GRCh37/hg88	11	61956860
SCGB1D1	NM_006552	cg14980165	-0.384019	GRCh37/hg89	11	61956523
SCGB1D1	NM_006552	cg25481454	-0.346704	GRCh37/hg90	11	61959756
SCGB1D1	NM_006552	cg04011620	-0.295006	GRCh37/hg91	11	61956390
SCGB1D1	NM_006552	cg01772980	-0.280213	GRCh37/hg92	11	61957695	TRUE
SCGB1D1	NM_006552	cg13916742	-0.179714	GRCh37/hg93	11	61957788	TRUE
SCGB1D1;SCGB1D1	NM_006552;NM_006552	cg07532354	-0.150907	GRCh37/hg94	11	61957732
WFDC6	NM_080827	cg13546223	-0.269375	GRCh37/hg95	20	44162970
WFDC6	NM_080827	cg14413533	-0.32816	GRCh37/hg96	20	44164188
WFDC6	NM_080827	cg24765446	-0.371553	GRCh37/hg97	20	44167974	TRUE
WFDC6	NM_080827	cg05733285	-0.340772	GRCh37/hg98	20	44168184
WFDC6	NM_080827	cg12547930	-0.440186	GRCh37/hg99	20	44168753	TRUE
WFDC6	NM_080827	cg16932304	-0.397907	GRCh37/hg100	20	44168796
PAX4	NM_006193	cg11975652	-0.24171	GRCh37/hg101	7	127251054
PAX4	NM_006193	cg16514843	-0.286906	GRCh37/hg102	7	127255483	TRUE
PAX4;PAX4	NM_006193;NM_006193	cg20672477	-0.234455	GRCh37/hg103	7	127255591
PAX4;PAX4	NM_006193;NM_006193	cg20082779	-0.218643	GRCh37/hg104	7	127255636
PAX4	NM_006193	cg08886154	-0.249703	GRCh37/hg105	7	127256676	TRUE
PAX4	NM_006193	cg20135307	-0.399543	GRCh37/hg106	7	127256705
PAX4	NM_006193	cg17147579	-0.438505	GRCh37/hg107	7	127256905
PAX4	NM_006193	cg01999908	-0.479378	GRCh37/hg108	7	127256920
GCET2;GCET2	NM_152785;NM_001008756	cg22256853	-0.283673	GRCh37/hg109	3	111840865
GCET2;GCET2	NM_001008756;NM_152785	cg00329157	-0.336444	GRCh37/hg110	3	111844870
GCET2;GCET2	NM_001008756;NM_152785	cg02617418	-0.323721	GRCh37/hg111	3	111846889
GCET2;GCET2	NM_001008756;NM_152785	cg27043141	-0.296459	GRCh37/hg112	3	111851265	TRUE
GCET2;GCET2	NM_152785;NM_001008756	cg25462303	-0.340423	GRCh37/hg113	3	111852156	TRUE
GCET2;GCET2	NM_152785;NM_001008756	cg06510261	-0.285554	GRCh37/hg114	3	111852227
GCET2;GCET2	NM_152785;NM_001008756	cg12663553	-0.409761	GRCh37/hg115	3	111852312
GCET2;GCET2	NM_152785;NM_001008756	cg16006965	-0.386261	GRCh37/hg116	3	111852325
GCET2;GCET2	NM_152785;NM_001008756	cg02967056	-0.282428	GRCh37/hg117	3	111853315
CD300E	NM_181449	cg06865845	-0.287791	GRCh37/hg118	17	72608711
CD300E	NM_181449	cg04995095	-0.367369	GRCh37/hg119	17	72619556	TRUE
CD300E;CD300E	NM_181449;NM_181449	cg14438208	-0.403847	GRCh37/hg120	17	72619781
CD300E	NM_181449	cg13018120	-0.339976	GRCh37/hg121	17	72619962
CD300E	NM_181449	cg03533256	-0.368876	GRCh37/hg122	17	72620088
CD300E	NM_181449	cg09648424	-0.354244	GRCh37/hg123	17	72620274
CD1B	NM_001764	cg15952487	-0.259263	GRCh37/hg124	1	158300733	TRUE
CD1B	NM_001764	cg04574507	-0.431557	GRCh37/hg125	1	158301038	TRUE
MNDA	NM_002432	cg25119415	-0.372604	GRCh37/hg126	1	158799935	TRUE
MNDA	NM_002432	cg05304729	-0.252349	GRCh37/hg127	1	158800024
MNDA	NM_002432	cg16663980	-0.371704	GRCh37/hg128	1	158809049
MNDA	NM_002432	cg14216734	-0.450114	GRCh37/hg129	1	158817808
CD1E;CD1E;CD1E;CD1E;CD1E;CD1E	NM_001042584;NM_001042587;NM_001042583;NM_001042586;NM_001042585;NM_030893	cg10976626	-0.50273	GRCh37/hg130	1	158322841
CD1E;CD1E;CD1E;CD1E;CD1E;CD1E	NM_001042584;NM_001042587;NM_001042583;NM_001042586;NM_001042585;NM_030893	cg09478478	-0.470602	GRCh37/hg131	1	158322845	TRUE
CD1E;CD1E;CD1E;CD1E;CD1E;CD1E	NM_001042587;NM_001042583;NM_001042584;NM_001042585;NM_001042586;NM_030893	cg12200412	-0.176317	GRCh37/hg132	1	158324331	TRUE
CD1E;CD1E;CD1E;CD1E;CD1E;CD1E	NM_001042587;NM_001042583;NM_001042584;NM_001042585;NM_001042586;NM_030893	cg26014409	-0.255812	GRCh37/hg133	1	158324471
CD1E;CD1E;CD1E;CD1E;CD1E;CD1E	NM_001042587;NM_001042583;NM_001042584;NM_001042585;NM_001042586;NM_030893	cg09664215	-0.358118	GRCh37/hg134	1	158325254
CYP11B1;CYP11B1	NM_001026213;NM_000497	cg08389266	-0.34679	GRCh37/hg135	8	143955181
CYP11B1;CYP11B1	NM_001026213;NM_000497	cg14149685	-0.327557	GRCh37/hg136	8	143956517
CYP11B1;CYP11B1	NM_001026213;NM_000497	cg26785106	-0.440582	GRCh37/hg137	8	143957347
CYP11B1;CYP11B1	NM_001026213;NM_000497	cg25376393	-0.224685	GRCh37/hg138	8	143957809
CYP11B1;CYP11B1	NM_001026213;NM_000497	cg20073007	-0.186401	GRCh37/hg139	8	143958385
CYP11B1;CYP11B1	NM_001026213;NM_000497	cg08230698	-0.392373	GRCh37/hg140	8	143958577
CYP11B1;CYP11B1	NM_001026213;NM_000497	cg05416055	-0.219988	GRCh37/hg141	8	143960794
CYP11B1;CYP11B1	NM_000497;NM_001026213	cg02318454	-0.354479	GRCh37/hg142	8	143961141
CYP11B1;CYP11B1	NM_000497;NM_001026213	cg09120035	-0.397073	GRCh37/hg143	8	143961145	TRUE
CYP11B1;CYP11B1	NM_000497;NM_001026213	cg21901156	-0.221619	GRCh37/hg144	8	143961291
CYP11B1;CYP11B1	NM_000497;NM_001026213	cg17015994	-0.243875	GRCh37/hg145	8	143961341
KRTAP13-1	NM_181599	cg16241541	-0.464546	GRCh37/hg146	21	31766922
KRTAP13-1	NM_181599	cg00955544	-0.351429	GRCh37/hg147	21	31767222
KRTAP13-1	NM_181599	cg01977448	-0.42808	GRCh37/hg148	21	31767496
KRTAP13-1	NM_181599	cg02764897	-0.275564	GRCh37/hg149	21	31768311	TRUE
KRTAP13-1	NM_181599	cg26740230	-0.273674	GRCh37/hg150	21	31768319
KRTAP13-1	NM_181599	cg27071517	-0.28131	GRCh37/hg151	21	31768726	TRUE
KLK9	NM_012315	cg14591460	-0.225837	GRCh37/hg152	19	51512895
KLK9	NM_012315	cg18504937	-0.329012	GRCh37/hg153	19	51513252
KLK9	NM_012315	cg20670939	-0.222805	GRCh37/hg154	19	51513296
KLK9	NM_012315	cg17031773	-0.346708	GRCh37/hg155	19	51513611	TRUE
KLK9	NM_012315	cg27068996	-0.336738	GRCh37/hg156	19	51513883
KLK9	NM_012315	cg01144251	-0.240371	GRCh37/hg157	19	51514146	TRUE
KPNA1;KPNA1	NM_002264;NR_026698	cg25564800	-0.118234	GRCh37/hg158	3	122234134	TRUE
SPRR1B	NM_003125	cg18771659	-0.459605	GRCh37/hg159	1	153002762
SPRR1B	NM_003125	cg24884084	-0.151604	GRCh37/hg160	1	153003198	TRUE
SPRR1B	NM_003125	cg02919982	-0.338198	GRCh37/hg161	1	153005121
SPRR1A	NM_005987	cg00922841	-0.364789	GRCh37/hg162	1	152955080
SPRR1A	NM_005987	cg06101324	-0.244182	GRCh37/hg163	1	152955543	TRUE
SPRR1A	NM_005987	cg04505023	-0.398499	GRCh37/hg164	1	152956186	TRUE
SPRR1A	NM_005987	cg04546999	-0.454379	GRCh37/hg165	1	152956429
SPRR1A	NM_005987	cg27569034	-0.477796	GRCh37/hg166	1	152957018
SPRR1A	NM_005987	cg07909128	-0.47839	GRCh37/hg167	1	152957379
SPRR1A	NM_005987	cg04841371	-0.399336	GRCh37/hg168	1	152958102
CCR6	NM_004367	cg14391016	-0.293237	GRCh37/hg169	6	167523797
CCR6;CCR6	NM_004367;NM_004367	cg09487078	-0.282389	GRCh37/hg170	6	167525398
OR51B4	NM_033179	cg06353345	-0.362266	GRCh37/hg171	11	5322976	TRUE
OR51B4	NM_033179	cg26800915	-0.34536	GRCh37/hg172	11	5324199
